# Supplementary material for: Benchmarking Cross-Docking Strategies in Kinase Drug Discovery
Source: J Chem Inf Model. 2024 Nov 19;64(23):8848–58. doi: 10.1021/acs.jcim.4c00905 (PMC11661510; doi:10.1021/acs.jcim.4c00905)
Supplement: Supplementary file 2 — ci4c00905_si_002.xlsx [file ci4c00905_si_002.xlsx]

## Sheet: Sheet1
structure.klifs_id	structure.pdb_id	structure.alternate_model	structure.chain	species.klifs	kinase.klifs_id	kinase.klifs_name	kinase.names	kinase.family	kinase.group	structure.pocket	ligand.expo_id	ligand_allosteric.expo_id	ligand.klifs_id	ligand_allosteric.klifs_id	ligand.name	ligand_allosteric.name	structure.dfg	structure.ac_helix	structure.resolution	structure.qualityscore	structure.missing_residues	structure.missing_atoms	structure.rmsd1	structure.rmsd2	interaction.fingerprint	structure.front	structure.gate	structure.back	structure.fp_i	structure.fp_ii	structure.bp_i_a	structure.bp_i_b	structure.bp_ii_in	structure.bp_ii_a_in	structure.bp_ii_b_in	structure.bp_ii_out	structure.bp_ii_b	structure.bp_iii	structure.bp_iv	structure.bp_v	structure.grich_distance	structure.grich_angle	structure.grich_rotation	structure.filepath	structure.curation_flag	smiles	covalent_ligand	iridium_category
2443	3cy3	-	A	Human	160	PIM1			CAMK	PLLGSGGFGSVYSVAIKHVRVPMEVVLLKKVSSGVIRLLDWVLILERPEVQDLFDFITEHCHNCGVLHRDIKDENILILIDFGSG	JN5	-	727	0			in	in	2.15	9.9	0	1	0.806	2.144		TRUE	FALSE	FALSE	FALSE	FALSE	FALSE	FALSE	FALSE	FALSE	FALSE	FALSE	FALSE	FALSE	FALSE	FALSE	16.3679	52.5883	38.2099		FALSE	c1ccc2c(c1)nc(s2)C(C#N)c3ccnc(n3)NCCc4cccnc4	FALSE	MT
6008	4ztn	A	C	Human	489	IRAK4			TKL	NKMGEGGFGVVYKVAVKKLQFDQEIKVMAKCQENLVELLGFCLVYVYMPNGSLLDRLSCFLHENHHIHRDIKSANILLISDFGLA	4S3	-	1850	0			in	in	2.23	9.9	0	1	0.782	2.107		TRUE	FALSE	FALSE	FALSE	FALSE	FALSE	FALSE	FALSE	FALSE	FALSE	FALSE	FALSE	FALSE	FALSE	FALSE	14.5501	47.7829	66.2072		FALSE	c1ccc2c(c1)nc(s2)C3=C(N=C(NC3=O)N4CCOCC4)N[C@@H]5CCCNC5	FALSE	MT
2321	4a7c	-	A	Human	160	PIM1			CAMK	PLLGSGGFGSVYSVAIKHVRVPMEVVLLKKVSSGVIRLLDWVLILERPEVQDLFDFITEHCHNCGVLHRDIKDENILILIDFGSG	E46	-	663	0			in	in	2.3	9.9	0	1	0.802	2.135		TRUE	FALSE	FALSE	FALSE	FALSE	FALSE	FALSE	FALSE	FALSE	FALSE	FALSE	FALSE	FALSE	FALSE	FALSE	16.9087	55.4522	40.7849		FALSE	c1cc(cc(c1)OC(F)(F)F)n2c3c(ccc(n3)NCC4CCNCC4)nn2	FALSE	MT
7561	5t1s	-	C	Human	489	IRAK4			TKL	NKMGEGGFGVVYKVAVKKLQFDQEIKVMAKCQENLVELLGFCLVYVYMPNGSLLDRLSCFLHENHHIHRDIKSANILLISDFGLA	76Q	-	2450	0			in	in	2.3	9.9	0	1	0.779	2.098		TRUE	FALSE	FALSE	FALSE	FALSE	FALSE	FALSE	FALSE	FALSE	FALSE	FALSE	FALSE	FALSE	FALSE	FALSE	16.1799	51.5411	54.5533		FALSE	Cc1cc(cc(c1)c2cnc3ccc(cc3c2CCCCNC)c4cc(cnc4)O)C	FALSE	MT
5998	4ztl	A	C	Human	489	IRAK4			TKL	NKMGEGGFGVVYKVAVKKLQFDQEIKVMAKCQENLVELLGFCLVYVYMPNGSLLDRLSCFLHENHHIHRDIKSANILLISDFGLA	4S1	-	1849	0			in	in	2.39	9.9	0	1	0.779	2.11		TRUE	FALSE	FALSE	FALSE	FALSE	FALSE	TRUE	FALSE	FALSE	FALSE	FALSE	FALSE	FALSE	FALSE	FALSE	14.3642	46.9958	71.4404		FALSE	CCCNc1ncc(c(n1)N[C@@H]2C[C@@H]([C@H]([C@H]2O)O)CO)c3nc4ccccc4s3	FALSE	MT
12999	7c2v	A	C	Human	489	IRAK4			TKL	NKMGEGGFGVVYKVAVKKLQFDQEIKVMAKCQENLVELLGFCLVYVYMPNGSLLDRLSCFLHENHHIHRDIKSANILLISDFGLA	FJ0	-	3853	0			in	in	2.44	9.9	0	1	0.778	2.1		TRUE	FALSE	FALSE	FALSE	FALSE	FALSE	FALSE	FALSE	FALSE	FALSE	FALSE	FALSE	FALSE	FALSE	FALSE	14.9893	49.8793	68.6043		FALSE	Cc1cc(ccn1)c2nc(co2)C(=O)Nc3cc4c(nc3N5CC[C@H](C5)O)nc(o4)N6CCOCC6	FALSE	MT
6006	4ztm	-	C	Human	489	IRAK4			TKL	NKMGEGGFGVVYKVAVKKLQFDQEIKVMAKCQENLVELLGFCLVYVYMPNGSLLDRLSCFLHENHHIHRDIKSANILLISDFGLA	4S2	-	1851	0			in	in	2.66	9.9	0	1	0.78	2.099		TRUE	FALSE	FALSE	FALSE	FALSE	FALSE	FALSE	FALSE	FALSE	FALSE	FALSE	FALSE	FALSE	FALSE	FALSE	15.3427	49.2569	54.0941		FALSE	c1ccc2c(c1)nc(s2)C3=C(N=C(NC3=O)NC4CC4)N[C@@H]5C[C@@H]([C@H]([C@H]5O)O)CO	FALSE	MT
1791	4xs2	-	C	Human	489	IRAK4			TKL	NKMGEGGFGVVYKVAVKKLQFDQEIKVMAKCQENLVELLGFCLVYVYMPNGSLLDRLSCFLHENHHIHRDIKSANILLISDFGLA	42P	-	480	0			in	in	2.73	9.9	0	1	0.779	2.105		TRUE	FALSE	FALSE	FALSE	FALSE	FALSE	FALSE	FALSE	FALSE	FALSE	FALSE	FALSE	FALSE	FALSE	FALSE	15.7597	50.5167	42.5096		FALSE	COCCCNc1nc(c(c(n1)Cl)c2nc3ccccc3s2)N[C@@H]4C[C@@H]([C@H]([C@H]4O)O)CO	FALSE	NT
9585	5n50	A	A	Human	160	PIM1			CAMK	PLLGSGGFGSVYSVAIKHVRVPMEVVLLKKVSSGVIRLLDWVLILERPEVQDLFDFITEHCHNCGVLHRDIKDENILILIDFGSG	8MN	-	3024	0			in	in	1.92	9.8	0	2	0.802	2.137		TRUE	FALSE	FALSE	FALSE	FALSE	FALSE	FALSE	FALSE	FALSE	FALSE	FALSE	FALSE	FALSE	FALSE	FALSE	16.4354	54.4071	40.4128		FALSE	c1cc(ccc1SCC(=O)NN)Cl	FALSE	HT
12024	6tfp	-	A	Human	473	BTK			TK	KELGTGQFGVVKYVAIKMIEFIEEAKVMMNLSEKLVQLYGVFIITEYMANGCLLNYLREYLESKQFLHRDLAARNCLVVSDFGLS	N6Z	-	3619	0			in	out	2	9.8	0	2	0.82	2.155		TRUE	FALSE	FALSE	FALSE	TRUE	FALSE	FALSE	FALSE	FALSE	FALSE	FALSE	FALSE	FALSE	FALSE	FALSE	16.0863	56.7563	78.3277		FALSE	CCC(=O)N(C)CCOc1c(ncnc1N)c2cc(cc(c2C)NC(=O)c3ccc(cc3F)C4CC4)F	TRUE	MT
2333	3cy2	A	A	Human	160	PIM1			CAMK	PLLGSGGFGSVYSVAIKHVRVPMEVVLLKKVSSGVIRLLDWVLILERPEVQDLFDFITEHCHNCGVLHRDIKDENILILIDFGSG	MB9	-	670	0			in	in	2.01	9.8	0	2	0.801	2.133		TRUE	FALSE	FALSE	FALSE	TRUE	FALSE	FALSE	FALSE	FALSE	FALSE	FALSE	FALSE	FALSE	FALSE	FALSE	17.2068	55.5143	43.692		FALSE	Cn1c2cc(ccc2c3c1C(=O)NC4([C@@H]3C#N)CCNCC4)Cl	FALSE	MT
9579	5n4n	A	A	Human	160	PIM1			CAMK	PLLGSGGFGSVYSVAIKHVRVPMEVVLLKKVSSGVIRLLDWVLILERPEVQDLFDFITEHCHNCGVLHRDIKDENILILIDFGSG	8M8	-	3020	0			in	in	2.09	9.8	0	2	0.811	2.141		TRUE	FALSE	FALSE	FALSE	FALSE	FALSE	FALSE	FALSE	FALSE	FALSE	FALSE	FALSE	FALSE	FALSE	FALSE	16.3027	53.1696	39.1057		FALSE	Cc1c(c(sc1C#N)c2nc[nH]n2)C	FALSE	HT
2329	3qf9	A	A	Human	160	PIM1			CAMK	PLLGSGGFGSVYSVAIKHVRVPMEVVLLKKVSSGVIRLLDWVLILERPEVQDLFDFITEHCHNCGVLHRDIKDENILILIDFGSG	NM8	-	669	0			in	in	2.2	9.8	0	2	0.803	2.146		TRUE	FALSE	FALSE	FALSE	FALSE	FALSE	FALSE	FALSE	FALSE	FALSE	FALSE	FALSE	FALSE	FALSE	FALSE	16.1178	52.8177	42.4291		FALSE	CCN1CCN(CC1)Cc2cc(cc(c2)NC(=O)c3cccc4c3ccc(c4)c5ccc(o5)/C=C\6/C(=O)NC(=O)S6)C(F)(F)F	FALSE	MT
6871	5bq0	A	A	Human	473	BTK			TK	KELGTGQFGVVKYVAIKMIEFIEEAKVMMNLSEKLVQLYGVFIITEYMANGCLLNYLREYLESKQFLHRDLAARNCLVVSDFGLS	4US	-	2181	0			in	out	1.57	9.7	0	3	0.812	2.18		TRUE	FALSE	FALSE	FALSE	FALSE	FALSE	FALSE	FALSE	FALSE	FALSE	FALSE	FALSE	FALSE	FALSE	FALSE	17.6828	60.8778	69.0806		FALSE	CN1CCN(CC1)C(=O)c2ccc3c(c2)[nH]c4c3c(ccc4C(=O)N)c5ccccc5Cl	FALSE	MT
3675	3e63	A	A	Human	436	JAK2			TK	QQLGKGNFGSVEMVAVKKLDFEREIEILKSLQDNIVKYKGVKLIMEYLPYGSLRDYLQKYLGTKRYIHRDLATRNILVIGDFGLT	5B2	-	1132	0			in	in	1.9	9.7	0	3	0.783	2.111		TRUE	FALSE	FALSE	FALSE	FALSE	FALSE	FALSE	FALSE	FALSE	FALSE	FALSE	FALSE	FALSE	FALSE	FALSE	14.1107	45.8711	67.3414		FALSE	c1ccc(cc1)c2ccc3c(c2)c(n[nH]3)N	FALSE	MT
2464	3cxw	A	A	Human	160	PIM1			CAMK	PLLGSGGFGSVYSVAIKHVRVPMEVVLLKKVSSGVIRLLDWVLILERPEVQDLFDFITEHCHNCGVLHRDIKDENILILIDFGSG	7CP	-	134	0			in	in	2.1	9.7	0	3	0.803	2.134		TRUE	FALSE	FALSE	FALSE	TRUE	FALSE	FALSE	FALSE	FALSE	FALSE	FALSE	FALSE	FALSE	FALSE	FALSE	17.159	55.1001	43.3189		FALSE	Cn1c2c(ccc(c2Cl)Cl)c3c1C(=O)NC4([C@@H]3C#N)CCN(CC4)C	FALSE	HT
11455	6pcw	-	A	Human	160	PIM1			CAMK	PLLGSGGFGSVYSVAIKHVRVPMEVVLLKKVSSGVIRLLDWVLILERPEVQDLFDFITEHCHNCGVLHRDIKDENILILIDFGSG	O97	-	3469	0			in	in	2.2	9.7	0	3	0.803	2.143		TRUE	FALSE	FALSE	FALSE	FALSE	FALSE	FALSE	FALSE	FALSE	FALSE	FALSE	FALSE	FALSE	FALSE	FALSE	16.0259	52.5691	42.0766		FALSE	c1cc(c2cc(sc2c1)C(=O)N)c3ccc(s3)C(=O)NC4CC4	FALSE	MT
9588	5n4u	A	A	Human	160	PIM1			CAMK	PLLGSGGFGSVYSVAIKHVRVPMEVVLLKKVSSGVIRLLDWVLILERPEVQDLFDFITEHCHNCGVLHRDIKDENILILIDFGSG	8MZ	-	3026	0			in	in	2.2	9.7	0	3	0.804	2.144		TRUE	FALSE	FALSE	FALSE	FALSE	FALSE	FALSE	FALSE	FALSE	FALSE	FALSE	FALSE	FALSE	FALSE	FALSE	16.1308	53.4957	42.3175		FALSE	c1cc2c(cc1c3csc(n3)N)NC(=O)N2	FALSE	MT
5945	2qcs	A	A	Mouse	905	PKACa			AGC	KTLGTGSFGRVMLYAMKILHTLNEKRILQAVNPFLVKLEFSYMVMEYVAGGEMFSHLRRYLHSLDLIYRDLKPENLLIVTDFGFA	ANP	-	64	0			in	in	2.2	9.7	0	3	0.779	2.099		TRUE	FALSE	FALSE	FALSE	TRUE	FALSE	FALSE	FALSE	FALSE	FALSE	FALSE	FALSE	FALSE	FALSE	FALSE	14.7476	48.7538	56.6517		FALSE	c1nc(c2c(n1)n(cn2)[C@H]3[C@@H]([C@@H]([C@H](O3)CO[P@](=O)(O)O[P@@](=O)(NP(=O)(O)O)O)O)O)N	FALSE	HT
9486	3sls	A	A	Human	383	MAP2K1			STE	SELGAGNGGVVFKMARKLIQIIRELQVLHECNPYIVGFYGASICMEHMDGGSLDQVLKKLREKHKIMHRDVKPSNILVLCDFGVS	ANP	-	64	0			in	out	2.3	9.7	0	3	0.828	2.211		TRUE	TRUE	TRUE	FALSE	FALSE	FALSE	FALSE	TRUE	FALSE	FALSE	FALSE	FALSE	FALSE	FALSE	FALSE	14.0861	47.3821	50.5019		FALSE	c1nc(c2c(n1)n(cn2)[C@H]3[C@@H]([C@@H]([C@H](O3)CO[P@](=O)(O)O[P@@](=O)(NP(=O)(O)O)O)O)O)N	FALSE
3638	3rvg	-	A	Human	436	JAK2			TK	QQLGKGNFGSVEMVAVKKLDFEREIEILKSLQDNIVKYKGVKLIMEYLPYGSLRDYLQKYLGTKRYIHRDLATRNILVIGDFGLT	17P	-	1115	0			in	in	2.5	9.7	0	3	0.784	2.106		TRUE	FALSE	FALSE	FALSE	FALSE	FALSE	FALSE	FALSE	FALSE	FALSE	FALSE	FALSE	FALSE	FALSE	FALSE	14.1042	45.5632	54.067		FALSE	Cn1cc(cn1)c2ccc3c(c2)[nH]c4c3c(ncc4C(=O)N)NC5CCCCC5	FALSE	MT
5875	3fjq	-	E	Mouse	905	PKACa			AGC	KTLGTGSFGRVMLYAMKILHTLNEKRILQAVNPFLVKLEFSYMVMEYVAGGEMFSHLRRYLHSLDLIYRDLKPENLLIVTDFGFA	ATP	-	63	0			in	in	1.6	9.6	0	4	0.777	2.098		TRUE	FALSE	FALSE	FALSE	TRUE	FALSE	FALSE	FALSE	FALSE	FALSE	FALSE	FALSE	FALSE	FALSE	FALSE	14.6289	48.3822	57.9893		FALSE	c1nc(c2c(n1)n(cn2)[C@H]3[C@@H]([C@@H]([C@H](O3)CO[P@@](=O)(O)O[P@](=O)(O)OP(=O)(O)O)O)O)N	FALSE	MT
5939	3idb	-	A	Mouse	905	PKACa			AGC	KTLGTGSFGRVMLYAMKILHTLNEKRILQAVNPFLVKLEFSYMVMEYVAGGEMFSHLRRYLHSLDLIYRDLKPENLLIVTDFGFA	ANP	-	64	0			in	in	1.62	9.6	0	4	0.777	2.089		TRUE	FALSE	FALSE	FALSE	TRUE	FALSE	FALSE	FALSE	FALSE	FALSE	FALSE	FALSE	FALSE	FALSE	FALSE	17.2968	56.7219	77.914		FALSE	c1nc(c2c(n1)n(cn2)[C@H]3[C@@H]([C@@H]([C@H](O3)CO[P@](=O)(O)O[P@@](=O)(NP(=O)(O)O)O)O)O)N	FALSE	HT
11119	6o8u	A	D	Human	489	IRAK4			TKL	NKMGEGGFGVVYKVAVKKLQFDQEIKVMAKCQENLVELLGFCLVYVYMPNGSLLDRLSCFLHENHHIHRDIKSANILLISDFGLA	LS7	-	3385	0			in	in	1.8	9.6	0	4	0.78	2.113		TRUE	FALSE	FALSE	FALSE	FALSE	FALSE	FALSE	FALSE	FALSE	FALSE	FALSE	FALSE	FALSE	FALSE	FALSE	13.9406	45.0727	69.1632		FALSE	CC1(Cc2cc(c(cc2O1)N3CCOCC3)NC(=O)c4cnn5c4nccc5)C	FALSE	HT
1977	1mq4	-	A	Human	259	AurA			Other	RPLGKGKFGNVYLLALKVLQLRREVEIQSHLRPNILRLYGYYLILEYAPLGTVYRELQKYCHSKRVIHRDIKPENLLLIADFGWS	ADP	-	26	0			in	in	1.9	9.6	0	4	0.78	2.097		TRUE	FALSE	FALSE	FALSE	TRUE	FALSE	FALSE	FALSE	FALSE	FALSE	FALSE	FALSE	FALSE	FALSE	FALSE	16.7609	58.6071	88.4397		FALSE	c1nc(c2c(n1)n(cn2)[C@H]3[C@@H]([C@@H]([C@H](O3)CO[P@](=O)(O)OP(=O)(O)O)O)O)N	FALSE
8101	5usy	A	A	Human	436	JAK2			TK	QQLGKGNFGSVEMVAVKKLDFEREIEILKSLQDNIVKYKGVKLIMEYLPYGSLRDYLQKYLGTKRYIHRDLATRNILVIGDFGLT	SKE	-	1685	0			in	in	2	9.6	0	4	0.776	2.087		TRUE	FALSE	FALSE	TRUE	FALSE	FALSE	FALSE	FALSE	FALSE	FALSE	FALSE	FALSE	FALSE	FALSE	FALSE	16.4949	54.2418	33.0486		FALSE	c1cc(c(c(c1)F)C(=O)n2c(nc(n2)Nc3ccc(cc3)S(=O)(=O)N)N)F	FALSE	MT
10796	6n8g	A	A	Human	489	IRAK4			TKL	NKMGEGGFGVVYKVAVKKLQFDQEIKVMAKCQENLVELLGFCLVYVYMPNGSLLDRLSCFLHENHHIHRDIKSANILLISDFGLA	KFD	-	3294	0			in	in	2	9.6	0	4	0.787	2.109		TRUE	FALSE	FALSE	FALSE	FALSE	FALSE	FALSE	FALSE	FALSE	FALSE	FALSE	FALSE	FALSE	FALSE	FALSE	14.3395	47.0132	75.5569		FALSE	c1cc(nc(c1)C(=O)Nc2cc3c(cc2N4CCCCC4)oc(n3)N5CCOCC5)c6cc7cc[nH]c7nc6	FALSE	HT
12393	6vql	-	C	Human	489	IRAK4			TKL	NKMGEGGFGVVYKVAVKKLQFDQEIKVMAKCQENLVELLGFCLVYVYMPNGSLLDRLSCFLHENHHIHRDIKSANILLISDFGLA	R7S	-	3725	0			in	in	2.07	9.6	0	4	0.788	2.111		TRUE	FALSE	FALSE	FALSE	FALSE	FALSE	FALSE	FALSE	FALSE	FALSE	FALSE	FALSE	FALSE	FALSE	FALSE	14.6353	47.2505	65.4994		FALSE	CC(C)([C@@H](CNC(=O)c1cnc(cc1NC2CC2)Nc3ccc4c(c3)scn4)F)O	FALSE	MT
11744	6mom	A	D	Human	489	IRAK4			TKL	NKMGEGGFGVVYKVAVKKLQFDQEIKVMAKCQENLVELLGFCLVYVYMPNGSLLDRLSCFLHENHHIHRDIKSANILLISDFGLA	JX4	-	3545	0			in	in	2.1	9.6	0	4	0.778	2.126		TRUE	FALSE	FALSE	FALSE	FALSE	FALSE	FALSE	FALSE	FALSE	FALSE	FALSE	FALSE	FALSE	FALSE	FALSE	13.0969	42.5445	63.1207		FALSE	Cn1cc(cn1)c2cn3c(cc2OC)ncc3c4cccc(n4)N[C@@H]5CCNC5	FALSE	HT
13342	6vnh	-	B	Human	436	JAK2			TK	QQLGKGNFGSVEMVAVKKLDFEREIEILKSLQDNIVKYKGVKLIMEYLPYGSLRDYLQKYLGTKRYIHRDLATRNILVIGDFGLT	XZS	-	3941	0			in	in	2.4	9.6	0	4	0.782	2.102		TRUE	FALSE	FALSE	FALSE	FALSE	FALSE	FALSE	FALSE	FALSE	FALSE	FALSE	FALSE	FALSE	FALSE	FALSE	15.0271	48.8679	49.6112		FALSE	Cc1cnc(nc1Nc2ccc(c(c2)NS(=O)(=O)C(C)(C)C)F)Nc3cc(c(c(c3)F)C4CCN(CC4)C)F	FALSE	MT
11115	6o9d	A	C	Human	489	IRAK4			TKL	NKMGEGGFGVVYKVAVKKLQFDQEIKVMAKCQENLVELLGFCLVYVYMPNGSLLDRLSCFLHENHHIHRDIKSANILLISDFGLA	LTY	-	3386	0			in	in	2.51	9.6	0	4	0.781	2.113		TRUE	FALSE	FALSE	FALSE	FALSE	FALSE	FALSE	FALSE	FALSE	FALSE	FALSE	FALSE	FALSE	FALSE	FALSE	13.923	45.3494	71.7103		FALSE	c1cc2cc(c(cc2nc1)N3CCC(CC3)CN)NC(=O)c4cnn5c4nccc5	FALSE	MT
3704	4zim	A	A	Human	436	JAK2			TK	QQLGKGNFGSVEMVAVKKLDFEREIEILKSLQDNIVKYKGVKLIMEYLPYGSLRDYLQKYLGTKRYIHRDLATRNILVIGDFGLT	4OK	-	1128	0			in	in	2.65	9.6	0	4	0.784	2.097		TRUE	FALSE	FALSE	FALSE	FALSE	FALSE	FALSE	FALSE	FALSE	FALSE	FALSE	FALSE	FALSE	FALSE	FALSE	15.1001	47.542	38.7548		FALSE	c1cc(c(cc1c2cc3c4cc(ccc4[nH]c3c(c2)C(=O)N)C(=O)N5CCOCC5)Cl)Cl	FALSE	MT
5933	3idc	-	A	Mouse	905	PKACa			AGC	KTLGTGSFGRVMLYAMKILHTLNEKRILQAVNPFLVKLEFSYMVMEYVAGGEMFSHLRRYLHSLDLIYRDLKPENLLIVTDFGFA	ANP	-	64	0			in	in	2.7	9.6	0	4	0.781	2.095		TRUE	FALSE	FALSE	FALSE	TRUE	FALSE	FALSE	FALSE	FALSE	FALSE	FALSE	FALSE	FALSE	FALSE	FALSE	16.8401	54.9542	72.4616		FALSE	c1nc(c2c(n1)n(cn2)[C@H]3[C@@H]([C@@H]([C@H](O3)CO[P@](=O)(O)O[P@@](=O)(NP(=O)(O)O)O)O)O)N	FALSE	MT
1978	2x6d	A	A	Human	259	AurA			Other	RPLGKGKFGNVYLLALKVLQLRREVEIQSHLRPNILRLYGYYLILEYAPLGTVYRELQKYCHSKRVIHRDIKPENLLLIADFGWS	X6D	-	533	0			in	in	2.8	9.6	0	4	0.784	2.085		TRUE	FALSE	FALSE	FALSE	TRUE	FALSE	FALSE	FALSE	FALSE	FALSE	FALSE	FALSE	FALSE	FALSE	FALSE	18.1943	62.6989	57.4206		FALSE	c1cc(ccc1CN2CCOCC2)c3[nH]c4c(n3)c(c(cn4)Br)N5CCN(CC5)Cc6ccc(cc6)Cl	FALSE	MT
1996	4deb	-	A	Human	259	AurA			Other	RPLGKGKFGNVYLLALKVLQLRREVEIQSHLRPNILRLYGYYLILEYAPLGTVYRELQKYCHSKRVIHRDIKPENLLLIADFGWS	NHJ	-	544	0			in	in	3.05	9.6	0	4	0.786	2.103		TRUE	FALSE	FALSE	FALSE	FALSE	FALSE	FALSE	FALSE	FALSE	FALSE	FALSE	FALSE	FALSE	FALSE	FALSE	18.1789	61.7901	48.1873		FALSE	c1cc(cc(c1)Nc2ccnc(n2)Nc3ccc(cc3)C(=O)N)C(F)(F)F	FALSE	MT
5899	4hpt	A	E	Mouse	905	PKACa			AGC	KTLGTGSFGRVMLYAMKILHTLNEKRILQAVNPFLVKLEFSYMVMEYVAGGEMFSHLRRYLHSLDLIYRDLKPENLLIVTDFGFA	ANP	-	64	0			in	in	2.15	9.5	0	5	0.776	2.091		TRUE	FALSE	FALSE	FALSE	TRUE	FALSE	FALSE	FALSE	FALSE	FALSE	FALSE	FALSE	FALSE	FALSE	FALSE	16.4354	53.351	81.0113		FALSE	c1nc(c2c(n1)n(cn2)[C@H]3[C@@H]([C@@H]([C@H](O3)CO[P@](=O)(O)O[P@@](=O)(NP(=O)(O)O)O)O)O)N	FALSE	HT
7358	5tq5	-	A	Human	436	JAK2			TK	QQLGKGNFGSVEMVAVKKLDFEREIEILKSLQDNIVKYKGVKLIMEYLPYGSLRDYLQKYLGTKRYIHRDLATRNILVIGDFGLT	7GX	-	2346	0			in	in	2.3	9.5	0	5	0.784	2.104		TRUE	TRUE	FALSE	FALSE	FALSE	TRUE	TRUE	FALSE	FALSE	FALSE	FALSE	FALSE	FALSE	FALSE	FALSE	17.259	55.6543	45.2478		FALSE	CCc1cc(ccc1c2ccc3c(c2)[nH]nc3C(=O)Nc4ccc(nc4)C)O	FALSE	MT
11310	6mm6	B	C	Mouse	905	PKACa			AGC	KTLGTGSFGRVMLYAMKILHTLNEKRILQAVNPFLVKLEFSYMVMEYVAGGEMFSHLRRYLHSLDLIYRDLKPENLLIVTDFGFA	ANP	-	64	0			in	in	2.39	9.5	0	5	0.828	2.175		TRUE	FALSE	FALSE	FALSE	TRUE	FALSE	FALSE	FALSE	FALSE	FALSE	FALSE	FALSE	FALSE	FALSE	FALSE	21.3015	67.1825	74.2974		FALSE	c1nc(c2c(n1)n(cn2)[C@H]3[C@@H]([C@@H]([C@H](O3)CO[P@](=O)(O)O[P@@](=O)(NP(=O)(O)O)O)O)O)N	FALSE	MT
7360	5tq3	A	B	Human	436	JAK2			TK	QQLGKGNFGSVEMVAVKKLDFEREIEILKSLQDNIVKYKGVKLIMEYLPYGSLRDYLQKYLGTKRYIHRDLATRNILVIGDFGLT	7GZ	-	2342	0			in	in	2.69	9.5	0	5	0.78	2.092		TRUE	TRUE	FALSE	FALSE	FALSE	TRUE	TRUE	FALSE	FALSE	FALSE	FALSE	FALSE	FALSE	FALSE	FALSE	16.5657	53.0886	38.3411		FALSE	CCc1cc(ccc1c2ccc3c(c2)[nH]nc3c4[nH]c5ccccc5n4)O	FALSE	MT
10477	6e4f	A	A	Human	473	BTK			TK	KELGTGQFGVVKYVAIKMIEFIEEAKVMMNLSEKLVQLYGVFIITEYMANGCLLNYLREYLESKQFLHRDLAARNCLVVSDFGLS	HRA	-	3223	0			in	out	1.15	9.4	0	6	0.81	2.166		TRUE	TRUE	TRUE	FALSE	FALSE	TRUE	TRUE	TRUE	FALSE	FALSE	FALSE	FALSE	FALSE	FALSE	FALSE	18.6612	61.9709	37.391		FALSE	c1ccc(cc1)Oc2ccc(c(c2)Cl)C(=O)c3c[nH]c4c3c(ncn4)N[C@@H]5CC[C@H](OC5)CO	FALSE	MT
13570	7kxn	C	A	Human	473	BTK			TK	KELGTGQFGVVKYVAIKMIEFIEEAKVMMNLSEKLVQLYGVFIITEYMANGCLLNYLREYLESKQFLHRDLAARNCLVVSDFGLS	X9P	-	4004	0			in	out	1.34	9.4	0	6	0.813	2.15		TRUE	FALSE	FALSE	FALSE	TRUE	FALSE	FALSE	FALSE	FALSE	FALSE	FALSE	FALSE	FALSE	FALSE	FALSE	16.6862	56.5495	68.9659		FALSE	Cc1c(cnn1C(C)C)c2[nH]c3c(ccnc3n2)c4ccc5c(c4)CCC[C@@H]5NC(=O)c6nc(no6)C(C)(C)C	FALSE	MT
2348	2c3i	A	B	Human	160	PIM1			CAMK	PLLGSGGFGSVYSVAIKHVRVPMEVVLLKKVSSGVIRLLDWVLILERPEVQDLFDFITEHCHNCGVLHRDIKDENILILIDFGSG	IYZ	-	361	0			in	in	1.9	9.4	0	6	0.804	2.131		TRUE	FALSE	FALSE	FALSE	FALSE	FALSE	FALSE	FALSE	FALSE	FALSE	FALSE	FALSE	FALSE	FALSE	FALSE	16.4341	54.1448	38.2192		FALSE	CC(=O)c1cccc(c1)c2cnc3n2nc(cc3)NCC4CC4	FALSE	HT
6210	5dia	-	A	Human	160	PIM1			CAMK	PLLGSGGFGSVYSVAIKHVRVPMEVVLLKKVSSGVIRLLDWVLILERPEVQDLFDFITEHCHNCGVLHRDIKDENILILIDFGSG	5E6	-	1924	0			in	in	1.96	9.4	0	6	0.806	2.142		TRUE	FALSE	FALSE	FALSE	FALSE	FALSE	FALSE	FALSE	FALSE	FALSE	FALSE	FALSE	FALSE	FALSE	FALSE	15.9828	51.881	41.1552		FALSE	c1cc(nc(c1)N[C@H]2CCC[C@@H](C2)N)c3c4cc(ncc4[nH]n3)c5cccnc5	FALSE	HT
9907	5ndt	A	A	Human	160	PIM1			CAMK	PLLGSGGFGSVYSVAIKHVRVPMEVVLLKKVSSGVIRLLDWVLILERPEVQDLFDFITEHCHNCGVLHRDIKDENILILIDFGSG	8UB	-	3120	0			in	in	1.99	9.4	0	6	0.807	2.142		TRUE	FALSE	FALSE	FALSE	FALSE	FALSE	FALSE	FALSE	FALSE	FALSE	FALSE	FALSE	FALSE	FALSE	FALSE	16.4439	54.1402	39.9473		FALSE	c1ccc2c(c1)NC(=O)C(=N2)C=Cc3cccs3	FALSE	MT
2362	4k1b	-	A	Human	160	PIM1			CAMK	PLLGSGGFGSVYSVAIKHVRVPMEVVLLKKVSSGVIRLLDWVLILERPEVQDLFDFITEHCHNCGVLHRDIKDENILILIDFGSG	1OC	-	690	0			in	in	2.08	9.4	0	6	0.802	2.138		TRUE	FALSE	FALSE	FALSE	FALSE	FALSE	FALSE	FALSE	FALSE	FALSE	FALSE	FALSE	FALSE	FALSE	FALSE	16.8947	55.3494	40.3406		FALSE	c1ccc(c(c1)c2cc3c(c[nH]c3nc2)NC(=O)c4cnn5c4nc(cc5)NC[C@H]6CCNC[C@@H]6F)F	FALSE	MT
2442	4n6z	-	A	Human	160	PIM1			CAMK	PLLGSGGFGSVYSVAIKHVRVPMEVVLLKKVSSGVIRLLDWVLILERPEVQDLFDFITEHCHNCGVLHRDIKDENILILIDFGSG	2HW	-	726	0			in	in	2.2	9.4	0	6	0.801	2.138		TRUE	FALSE	FALSE	FALSE	FALSE	FALSE	FALSE	FALSE	FALSE	FALSE	FALSE	FALSE	FALSE	FALSE	FALSE	16.0467	52.2951	40.9364		FALSE	c1cncc(c1N2CCC[C@@H](C2)N)NC(=O)c3c(nccn3)N	FALSE	MT
9828	5v80	-	A	Human	160	PIM1			CAMK	PLLGSGGFGSVYSVAIKHVRVPMEVVLLKKVSSGVIRLLDWVLILERPEVQDLFDFITEHCHNCGVLHRDIKDENILILIDFGSG	971	-	3089	0			in	in	2.25	9.4	0	6	0.803	2.137		TRUE	FALSE	FALSE	FALSE	FALSE	FALSE	FALSE	FALSE	FALSE	FALSE	FALSE	FALSE	FALSE	FALSE	FALSE	16.3769	53.7509	41.7695		FALSE	CN1CCN(CC1=O)c2cc3c(cn2)[nH]nc3c4cccc(n4)N5CCNCC5	FALSE	MT
2376	4lmu	A	A	Human	160	PIM1			CAMK	PLLGSGGFGSVYSVAIKHVRVPMEVVLLKKVSSGVIRLLDWVLILERPEVQDLFDFITEHCHNCGVLHRDIKDENILILIDFGSG	QUE	-	645	0			in	in	2.38	9.4	0	6	0.801	2.136		TRUE	TRUE	FALSE	FALSE	FALSE	FALSE	FALSE	FALSE	FALSE	FALSE	FALSE	FALSE	FALSE	FALSE	FALSE	16.0596	52.6344	41.9154		FALSE	c1cc(c(cc1C2=C(C(=O)c3c(cc(cc3O2)O)O)O)O)O	FALSE	HT
2041	4jbp	-	A	Human	259	AurA			Other	RPLGKGKFGNVYLLALKVLQLRREVEIQSHLRPNILRLYGYYLILEYAPLGTVYRELQKYCHSKRVIHRDIKPENLLLIADFGWS	YPH	-	563	0			in	in	2.45	9.4	0	6	0.783	2.1		TRUE	FALSE	FALSE	FALSE	FALSE	FALSE	FALSE	FALSE	FALSE	FALSE	FALSE	FALSE	FALSE	FALSE	FALSE	16.0601	55.2745	67.4279		FALSE	c1ccc(cc1)NC(=O)Nc2ccc(cc2)CCNc3c4cc(oc4ncn3)c5ccc(cc5)OCCN6CCC(CC6)O	FALSE	MT
6212	5dhj	A	A	Human	160	PIM1			CAMK	PLLGSGGFGSVYSVAIKHVRVPMEVVLLKKVSSGVIRLLDWVLILERPEVQDLFDFITEHCHNCGVLHRDIKDENILILIDFGSG	5E5	-	1925	0			in	in	2.46	9.4	0	6	0.8	2.14		TRUE	FALSE	FALSE	FALSE	FALSE	FALSE	FALSE	FALSE	FALSE	FALSE	FALSE	FALSE	FALSE	FALSE	FALSE	16.334	52.9597	42.969		FALSE	Cc1c2cc(ncc2n[nH]1)c3cccnc3	FALSE	HT
6209	5dgz	-	A	Human	160	PIM1			CAMK	PLLGSGGFGSVYSVAIKHVRVPMEVVLLKKVSSGVIRLLDWVLILERPEVQDLFDFITEHCHNCGVLHRDIKDENILILIDFGSG	L20	-	511	0			in	in	2.5	9.4	0	6	0.797	2.135		TRUE	FALSE	FALSE	FALSE	FALSE	FALSE	FALSE	FALSE	FALSE	FALSE	FALSE	FALSE	FALSE	FALSE	FALSE	16.9646	55.83	39.8046		FALSE	Cc1c2cc(ccc2[nH]n1)c3cc(cnc3)OC[C@H](Cc4c[nH]c5c4cccc5)N	FALSE	HT
5979	5cf6	-	A	Human	436	JAK2			TK	QQLGKGNFGSVEMVAVKKLDFEREIEILKSLQDNIVKYKGVKLIMEYLPYGSLRDYLQKYLGTKRYIHRDLATRNILVIGDFGLT	50O	-	1844	0			in	in	2.5	9.4	0	6	0.782	2.099		TRUE	FALSE	FALSE	TRUE	FALSE	FALSE	FALSE	FALSE	FALSE	FALSE	FALSE	FALSE	FALSE	FALSE	FALSE	16.9789	53.1298	55.7936		FALSE	CNc1c2c(c3cc(n(c3n1)C[C@@H](CO)O)C(=O)N(C4CC4)C5CC5)n(cn2)C	FALSE	HT
7601	5uis	A	B	Human	489	IRAK4			TKL	NKMGEGGFGVVYKVAVKKLQFDQEIKVMAKCQENLVELLGFCLVYVYMPNGSLLDRLSCFLHENHHIHRDIKSANILLISDFGLA	8C1	-	2464	0			in	in	2.5	9.4	0	6	0.78	2.103		TRUE	FALSE	FALSE	FALSE	FALSE	FALSE	FALSE	FALSE	FALSE	FALSE	FALSE	FALSE	FALSE	FALSE	FALSE	14.8109	47.5013	70.9465		FALSE	CC(C)Oc1cc2c(ccnc2cc1C(=O)N)O[C@@H]3CCCNC3	FALSE	HT
3641	4yti	A	A	Human	436	JAK2			TK	QQLGKGNFGSVEMVAVKKLDFEREIEILKSLQDNIVKYKGVKLIMEYLPYGSLRDYLQKYLGTKRYIHRDLATRNILVIGDFGLT	VJK	-	1118	0			in	in	2.52	9.4	0	6	0.777	2.113		TRUE	FALSE	FALSE	TRUE	FALSE	FALSE	FALSE	FALSE	FALSE	FALSE	FALSE	FALSE	FALSE	FALSE	FALSE	15.9927	51.7598	57.108		FALSE	CC[C@](C)(C(=O)NCC(F)(F)F)Nc1ccnc(n1)c2c[nH]c3c2cccn3	FALSE	MT
2449	2bil	-	B	Human	160	PIM1			CAMK	PLLGSGGFGSVYSVAIKHVRVPMEVVLLKKVSSGVIRLLDWVLILERPEVQDLFDFITEHCHNCGVLHRDIKDENILILIDFGSG	BI1	-	677	0			in	in	2.55	9.4	0	6	0.804	2.143		TRUE	TRUE	FALSE	FALSE	FALSE	FALSE	FALSE	FALSE	FALSE	FALSE	FALSE	FALSE	FALSE	FALSE	FALSE	16.761	55.8304	39.6121		FALSE	CN(C)CCCn1cc(c2c1cccc2)C3=C(C(=O)NC3=O)c4c[nH]c5c4cccc5	FALSE	MT
7595	5uir	A	B	Human	489	IRAK4			TKL	NKMGEGGFGVVYKVAVKKLQFDQEIKVMAKCQENLVELLGFCLVYVYMPNGSLLDRLSCFLHENHHIHRDIKSANILLISDFGLA	8BY	-	2461	0			in	in	2.64	9.4	0	6	0.784	2.121		TRUE	FALSE	FALSE	FALSE	FALSE	FALSE	FALSE	FALSE	FALSE	FALSE	FALSE	FALSE	FALSE	FALSE	FALSE	15.0157	48.6858	63.8019		FALSE	CC(C)Oc1cc2c(cccc2c3ccc(cc3)C#N)cc1C(=O)N	FALSE	MT
2352	4enx	-	A	Human	160	PIM1			CAMK	PLLGSGGFGSVYSVAIKHVRVPMEVVLLKKVSSGVIRLLDWVLILERPEVQDLFDFITEHCHNCGVLHRDIKDENILILIDFGSG	Z20	-	685	0			in	in	2.8	9.4	0	6	0.804	2.146		TRUE	FALSE	FALSE	FALSE	TRUE	FALSE	FALSE	FALSE	FALSE	FALSE	FALSE	FALSE	FALSE	FALSE	FALSE	16.2189	53.4939	40.2404		FALSE	c1ccc(c(c1)/N=C\2/NC(=O)/C(=C/c3ccc(c(c3)[N+](=O)[O-])O)/S2)Cl	FALSE	MT
3719	4f08	-	B	Human	436	JAK2			TK	QQLGKGNFGSVEMVAVKKLDFEREIEILKSLQDNIVKYKGVKLIMEYLPYGSLRDYLQKYLGTKRYIHRDLATRNILVIGDFGLT	1RS	-	1129	0			in	in	2.82	9.4	0	6	0.784	2.111		TRUE	FALSE	FALSE	TRUE	FALSE	FALSE	FALSE	FALSE	FALSE	FALSE	FALSE	FALSE	FALSE	FALSE	FALSE	15.1667	49.3138	63.6831		FALSE	c1c[nH]c2c1c3c(cn2)ncn3C4CCNCC4	FALSE	MT
10694	5yt3	-	B	Human	383	MAP2K1			STE	SELGAGNGGVVFKMARKLIQIIRELQVLHECNPYIVGFYGASICMEHMDGGSLDQVLKKLREKHKIMHRDVKPSNILVLCDFGVS	ANP	-	64	0			in	out	2.9	9.4	0	6	0.863	2.235		TRUE	FALSE	FALSE	FALSE	TRUE	FALSE	FALSE	FALSE	FALSE	FALSE	FALSE	FALSE	FALSE	FALSE	FALSE	14.1069	46.6568	73.465		FALSE	c1nc(c2c(n1)n(cn2)[C@H]3[C@@H]([C@@H]([C@H](O3)CO[P@](=O)(O)O[P@@](=O)(NP(=O)(O)O)O)O)O)N	FALSE	MT
8647	5os5	A	A	Human	259	AurA			Other	RPLGKGKFGNVYLLALKVLQLRREVEIQSHLRPNILRLYGYYLILEYAPLGTVYRELQKYCHSKRVIHRDIKPENLLLIADFGWS	ADP	A8K	26	2928			in	in	1.74	9.3	0	7	0.777	2.092		TRUE	FALSE	FALSE	FALSE	TRUE	FALSE	FALSE	FALSE	FALSE	FALSE	FALSE	FALSE	FALSE	FALSE	FALSE	14.754	50.6528	51.8761		FALSE	c1nc(c2c(n1)n(cn2)[C@H]3[C@@H]([C@@H]([C@H](O3)CO[P@](=O)(O)OP(=O)(O)O)O)O)N	FALSE
5978	5cf8	A	A	Human	436	JAK2			TK	QQLGKGNFGSVEMVAVKKLDFEREIEILKSLQDNIVKYKGVKLIMEYLPYGSLRDYLQKYLGTKRYIHRDLATRNILVIGDFGLT	50V	-	1845	0			in	in	1.8	9.3	0	7	0.784	2.107		TRUE	FALSE	FALSE	TRUE	FALSE	FALSE	FALSE	FALSE	FALSE	FALSE	FALSE	FALSE	FALSE	FALSE	FALSE	13.9746	44.3659	56.2183		FALSE	CCn1c(cc2c1nc(c3c2n(cn3)C)Nc4cc(n(n4)C)C)C(=O)N(C5CC5)C6CC6	FALSE	MT
3613	4pmp	A	A	Human	480	TRKA			TK	WELGEGAFGKVFLVAVKALDFQREAELLTMLQQHIVRFFGVLMVFEYMRHGDLNRFLRSYLAGLHFVHRDLATRNCLVIGDFGMS	31W	-	1098	0			out	in	1.8	9.3	0	3	0.937	2.378		TRUE	TRUE	TRUE	FALSE	FALSE	FALSE	TRUE	FALSE	FALSE	FALSE	TRUE	FALSE	TRUE	FALSE	FALSE	18.547	60.0139	46.1381		FALSE	c1cc(cc(c1)c2nccs2)CN(C3CC3)C(=O)Nc4ccc(cc4)OC(F)(F)F	FALSE	MT
5898	4dg3	-	E	Mouse	905	PKACa			AGC	KTLGTGSFGRVMLYAMKILHTLNEKRILQAVNPFLVKLEFSYMVMEYVAGGEMFSHLRRYLHSLDLIYRDLKPENLLIVTDFGFA	ANP	-	64	0			in	in	1.8	9.3	0	7	0.777	2.097		TRUE	FALSE	FALSE	FALSE	FALSE	FALSE	FALSE	FALSE	FALSE	FALSE	FALSE	FALSE	FALSE	FALSE	FALSE	15.2912	49.3868	49.0393		FALSE	c1nc(c2c(n1)n(cn2)[C@H]3[C@@H]([C@@H]([C@H](O3)CO[P@](=O)(O)O[P@@](=O)(NP(=O)(O)O)O)O)O)N	FALSE	HT
12306	6z4y	A	A	Human	259	AurA			Other	RPLGKGKFGNVYLLALKVLQLRREVEIQSHLRPNILRLYGYYLILEYAPLGTVYRELQKYCHSKRVIHRDIKPENLLLIADFGWS	Q7Q	-	3702	0			out-like	in	2.25	9.3	0	7	0.861	2.201		TRUE	FALSE	FALSE	FALSE	FALSE	FALSE	FALSE	FALSE	FALSE	FALSE	FALSE	FALSE	FALSE	FALSE	FALSE	16.3268	55.8581	70.2646		FALSE	CN1CCCNCc2c[nH]c3c2c(ncn3)Nc4ccc(c(c4)OCC1=O)OCCOC	FALSE	MT
6095	5bpy	-	A	Human	473	BTK			TK	KELGTGQFGVVKYVAIKMIEFIEEAKVMMNLSEKLVQLYGVFIITEYMANGCLLNYLREYLESKQFLHRDLAARNCLVVSDFGLS	4UQ	-	1881	0			in	out	2.31	9.3	0	7	0.816	2.153		TRUE	FALSE	FALSE	FALSE	FALSE	FALSE	FALSE	FALSE	FALSE	FALSE	FALSE	FALSE	FALSE	FALSE	FALSE	16.094	55.781	77.5092		FALSE	CC(C)(C)c1ccc(cc1)C(=O)N[C@@H]2CCCN(C2)c3ccc(c(n3)Nc4ccc(cc4)C(=O)N5CCOCC5)C(=O)N	FALSE	MT
5984	5cf5	-	A	Human	436	JAK2			TK	QQLGKGNFGSVEMVAVKKLDFEREIEILKSLQDNIVKYKGVKLIMEYLPYGSLRDYLQKYLGTKRYIHRDLATRNILVIGDFGLT	50W	-	1843	0			in	in	2.45	9.3	0	7	0.783	2.101		TRUE	FALSE	FALSE	TRUE	FALSE	FALSE	FALSE	FALSE	FALSE	FALSE	FALSE	FALSE	FALSE	FALSE	FALSE	14.6146	46.446	54.5016		FALSE	CCn1c(cc2c1nc(c3c2n(cn3)C)Nc4nc(c(s4)C)C)C(=O)N(C5CC5)C6CC6	FALSE	MT
7634	5p9m	A	A	Human	473	BTK			TK	KELGTGQFGVVKYVAIKMIEFIEEAKVMMNLSEKLVQLYGVFIITEYMANGCLLNYLREYLESKQFLHRDLAARNCLVVSDFGLS	7GB	-	2472	0			in	out	1.41	9.2	0	8	0.809	2.178		TRUE	TRUE	TRUE	FALSE	FALSE	FALSE	TRUE	FALSE	FALSE	FALSE	FALSE	FALSE	FALSE	FALSE	FALSE	16.049	56.0103	52.9433		FALSE	C/C=C/C(=O)N1CC[C@H](C1)N2c3c(c(ncn3)N)N(C2=O)c4ccc(cc4)Oc5ccccc5	TRUE	MT
10472	6aua	A	A	Human	473	BTK			TK	KELGTGQFGVVKYVAIKMIEFIEEAKVMMNLSEKLVQLYGVFIITEYMANGCLLNYLREYLESKQFLHRDLAARNCLVVSDFGLS	BXJ	-	3221	0			in	out	1.66	9.2	0	8	0.822	2.162		TRUE	FALSE	FALSE	FALSE	TRUE	FALSE	FALSE	FALSE	FALSE	FALSE	FALSE	FALSE	FALSE	FALSE	FALSE	16.9916	59.3172	66.9439		FALSE	Cc1c(cccc1NC(=O)c2ccc(cc2)N3CCCCC3)C4C=NC(=O)C(=N4)Nc5ccc(c(c5)N)C(=O)N6CCOCC6	FALSE	MT
8632	5os0	-	A	Human	259	AurA			Other	RPLGKGKFGNVYLLALKVLQLRREVEIQSHLRPNILRLYGYYLILEYAPLGTVYRELQKYCHSKRVIHRDIKPENLLLIADFGWS	ADP	A6Z	26	2930			in	in	1.74	9.2	0	8	0.777	2.094		TRUE	FALSE	FALSE	FALSE	TRUE	FALSE	FALSE	FALSE	FALSE	FALSE	FALSE	FALSE	FALSE	FALSE	FALSE	14.8118	50.823	54.391		FALSE	c1nc(c2c(n1)n(cn2)[C@H]3[C@@H]([C@@H]([C@H](O3)CO[P@](=O)(O)OP(=O)(O)O)O)O)N	FALSE
6383	5fbn	B	D	Human	473	BTK			TK	KELGTGQFGVVKYVAIKMIEFIEEAKVMMNLSEKLVQLYGVFIITEYMANGCLLNYLREYLESKQFLHRDLAARNCLVVSDFGLS	5WF	T20	2000	1968			in	out	1.8	9.2	0	8	0.809	2.164		TRUE	TRUE	TRUE	FALSE	FALSE	FALSE	TRUE	TRUE	FALSE	TRUE	FALSE	FALSE	FALSE	FALSE	FALSE	15.5758	53.8757	57.4447		FALSE	CC1(COC1)C(=O)N2CCC[C@H](C2)c3nc(c4n3ccnc4N)c5ccc(cc5)C(=O)Nc6cc(ccn6)C(F)(F)F	FALSE	MT
11635	6s90	-	B	Human	473	BTK			TK	KELGTGQFGVVKYVAIKMIEFIEEAKVMMNLSEKLVQLYGVFIITEYMANGCLLNYLREYLESKQFLHRDLAARNCLVVSDFGLS	L0Z	-	3516	0			in	out	1.82	9.2	0	8	0.821	2.153		TRUE	FALSE	FALSE	FALSE	TRUE	FALSE	FALSE	FALSE	FALSE	FALSE	FALSE	FALSE	FALSE	FALSE	FALSE	16.6545	58.5594	73.366		FALSE	Cc1c(cccc1NC(=O)c2ccc(cc2)C(C)(C)C)c3c4cc([nH]c4ncn3)c5ccc(cc5)C(=O)N6CCN(CC6)C	FALSE	MT
13563	7kxl	A	A	Human	473	BTK			TK	KELGTGQFGVVKYVAIKMIEFIEEAKVMMNLSEKLVQLYGVFIITEYMANGCLLNYLREYLESKQFLHRDLAARNCLVVSDFGLS	X9J	-	3999	0			in	out	1.84	9.2	0	8	0.819	2.154		TRUE	FALSE	FALSE	FALSE	TRUE	FALSE	FALSE	FALSE	FALSE	FALSE	FALSE	FALSE	FALSE	FALSE	FALSE	16.6857	57.4296	74.5202		FALSE	CC(C)(C)c1nc(on1)C(=O)NCc2ccc(cc2F)c3ccnc4c3[nH]c(n4)c5cnn(c5)C	FALSE	HT
11324	6mm8	B	C	Mouse	905	PKACa			AGC	KTLGTGSFGRVMLYAMKILHTLNEKRILQAVNPFLVKLEFSYMVMEYVAGGEMFSHLRRYLHSLDLIYRDLKPENLLIVTDFGFA	ANP	-	64	0			in	in	1.85	9.2	0	8	0.83	2.177		FALSE	FALSE	FALSE	FALSE	TRUE	FALSE	FALSE	FALSE	FALSE	FALSE	FALSE	FALSE	FALSE	FALSE	FALSE	21.286	66.437	70.5581		FALSE	c1nc(c2c(n1)n(cn2)[C@H]3[C@@H]([C@@H]([C@H](O3)CO[P@](=O)(O)O[P@@](=O)(NP(=O)(O)O)O)O)O)N	FALSE	MT
11318	6mm7	B	D	Mouse	905	PKACa			AGC	KTLGTGSFGRVMLYAMKILHTLNEKRILQAVNPFLVKLEFSYMVMEYVAGGEMFSHLRRYLHSLDLIYRDLKPENLLIVTDFGFA	ANP	-	64	0			in	in	1.85	9.2	0	8	0.823	2.176		TRUE	FALSE	FALSE	FALSE	TRUE	FALSE	FALSE	FALSE	FALSE	FALSE	FALSE	FALSE	FALSE	FALSE	FALSE	21.0575	66.8812	76.0699		FALSE	c1nc(c2c(n1)n(cn2)[C@H]3[C@@H]([C@@H]([C@H](O3)CO[P@](=O)(O)O[P@@](=O)(NP(=O)(O)O)O)O)O)N	FALSE	MT
5906	3qam	-	E	Mouse	905	PKACa			AGC	KTLGTGSFGRVMLYAMKILHTLNEKRILQAVNPFLVKLEFSYMVMEYVAGGEMFSHLRRYLHSLDLIYRDLKPENLLIVTDFGFA	ATP	-	63	0			in	in	1.92	9.2	0	8	0.778	2.096		TRUE	FALSE	FALSE	FALSE	TRUE	FALSE	FALSE	FALSE	FALSE	FALSE	FALSE	FALSE	FALSE	FALSE	FALSE	14.986	49.3161	61.9541		FALSE	c1nc(c2c(n1)n(cn2)[C@H]3[C@@H]([C@@H]([C@H](O3)CO[P@@](=O)(O)O[P@](=O)(O)OP(=O)(O)O)O)O)N	FALSE	HT
11134	6r4a	-	A	Human	259	AurA			Other	RPLGKGKFGNVYLLALKVLQLRREVEIQSHLRPNILRLYGYYLILEYAPLGTVYRELQKYCHSKRVIHRDIKPENLLLIADFGWS	ADP	JRT	26	3391			in	in	1.94	9.2	0	8	0.778	2.099		TRUE	FALSE	FALSE	FALSE	TRUE	FALSE	FALSE	FALSE	FALSE	FALSE	FALSE	FALSE	FALSE	FALSE	FALSE	14.5707	49.9884	56.1498		FALSE	c1nc(c2c(n1)n(cn2)[C@H]3[C@@H]([C@@H]([C@H](O3)CO[P@](=O)(O)OP(=O)(O)O)O)O)N	FALSE
5951	3fhi	-	A	Mouse	905	PKACa			AGC	KTLGTGSFGRVMLYAMKILHTLNEKRILQAVNPFLVKLEFSYMVMEYVAGGEMFSHLRRYLHSLDLIYRDLKPENLLIVTDFGFA	ANP	-	64	0			in	in	2	9.2	0	8	0.777	2.098		TRUE	FALSE	FALSE	FALSE	TRUE	FALSE	FALSE	FALSE	FALSE	FALSE	FALSE	FALSE	FALSE	FALSE	FALSE	14.5887	48.0011	54.4967		FALSE	c1nc(c2c(n1)n(cn2)[C@H]3[C@@H]([C@@H]([C@H](O3)CO[P@](=O)(O)O[P@@](=O)(NP(=O)(O)O)O)O)O)N	FALSE	HT
11135	6r4c	-	A	Human	259	AurA			Other	RPLGKGKFGNVYLLALKVLQLRREVEIQSHLRPNILRLYGYYLILEYAPLGTVYRELQKYCHSKRVIHRDIKPENLLLIADFGWS	ADP	JRQ	26	3392			in	in	2.04	9.2	0	8	0.779	2.099		TRUE	FALSE	FALSE	FALSE	TRUE	FALSE	FALSE	FALSE	FALSE	FALSE	FALSE	FALSE	FALSE	FALSE	FALSE	14.5214	49.9796	55.5928		FALSE	c1nc(c2c(n1)n(cn2)[C@H]3[C@@H]([C@@H]([C@H](O3)CO[P@](=O)(O)OP(=O)(O)O)O)O)N	FALSE
5969	1rek	-	A	Mouse	905	PKACa			AGC	KTLGTGSFGRVMLYAMKILHTLNEKRILQAVNPFLVKLEFSYMVMEYVAGGEMFSHLRRYLHSLDLIYRDLKPENLLIVTDFGFA	B8L	-	1840	0			in	in	2.3	9.2	0	8	0.779	2.089		TRUE	FALSE	FALSE	FALSE	TRUE	FALSE	FALSE	FALSE	FALSE	FALSE	FALSE	FALSE	FALSE	FALSE	FALSE	17.3813	56.0039	77.4228		FALSE	CC[C@H](C)c1cc(ccc1O)C(=O)N[C@@H]2CNCCC[C@H]2OC(=O)c3ccc(cc3)C(=O)c4cc(ccc4O)OC	FALSE
7616	5uiq	A	C	Human	489	IRAK4			TKL	NKMGEGGFGVVYKVAVKKLQFDQEIKVMAKCQENLVELLGFCLVYVYMPNGSLLDRLSCFLHENHHIHRDIKSANILLISDFGLA	8BV	-	2462	0			in	in	2.64	9.2	0	8	0.783	2.101		TRUE	FALSE	FALSE	FALSE	FALSE	FALSE	FALSE	FALSE	FALSE	FALSE	FALSE	FALSE	FALSE	FALSE	FALSE	14.8698	47.9897	67.3236		FALSE	CC(C)Oc1ccccc1C(=O)N	FALSE	MT
3646	3e64	A	A	Human	436	JAK2			TK	QQLGKGNFGSVEMVAVKKLDFEREIEILKSLQDNIVKYKGVKLIMEYLPYGSLRDYLQKYLGTKRYIHRDLATRNILVIGDFGLT	5B3	-	1123	0			in	in	1.8	9.1	0	9	0.783	2.1		TRUE	FALSE	FALSE	FALSE	TRUE	FALSE	FALSE	FALSE	FALSE	FALSE	FALSE	FALSE	FALSE	FALSE	FALSE	15.7047	49.3128	43.6515		FALSE	CC(C)(C)NS(=O)(=O)c1ccc(cc1)c2ccc3c(c2)c(n[nH]3)N	FALSE	MT
8628	5os1	A	A	Human	259	AurA			Other	RPLGKGKFGNVYLLALKVLQLRREVEIQSHLRPNILRLYGYYLILEYAPLGTVYRELQKYCHSKRVIHRDIKPENLLLIADFGWS	ADP	A7H	26	2927			in	in	1.9	9.1	0	9	0.777	2.093		TRUE	FALSE	FALSE	FALSE	TRUE	FALSE	FALSE	FALSE	FALSE	FALSE	FALSE	FALSE	FALSE	FALSE	FALSE	14.8119	50.8538	51.8119		FALSE	c1nc(c2c(n1)n(cn2)[C@H]3[C@@H]([C@@H]([C@H](O3)CO[P@](=O)(O)OP(=O)(O)O)O)O)N	FALSE
7355	5tq7	-	A	Human	436	JAK2			TK	QQLGKGNFGSVEMVAVKKLDFEREIEILKSLQDNIVKYKGVKLIMEYLPYGSLRDYLQKYLGTKRYIHRDLATRNILVIGDFGLT	7GT	-	2343	0			in	in	2.1	9.1	0	9	0.785	2.104		TRUE	FALSE	FALSE	TRUE	TRUE	FALSE	FALSE	FALSE	FALSE	FALSE	FALSE	FALSE	FALSE	FALSE	FALSE	17.2957	54.5701	47.5522		FALSE	C[C@@H]1CCN(C[C@@H]1N(C)c2c3cc[nH]c3ncn2)C(=O)N4CC[C@H](C4)S(=O)(=O)c5ccccc5	FALSE	MT
13163	6lxy	-	B	Human	489	IRAK4			TKL	NKMGEGGFGVVYKVAVKKLQFDQEIKVMAKCQENLVELLGFCLVYVYMPNGSLLDRLSCFLHENHHIHRDIKSANILLISDFGLA	EXF	-	3891	0			in	in	2.19	9.1	0	9	0.785	2.111		TRUE	FALSE	FALSE	FALSE	FALSE	FALSE	FALSE	FALSE	FALSE	FALSE	FALSE	FALSE	FALSE	FALSE	FALSE	14.6049	46.7306	65.3417		FALSE	CC(C)Nc1cc(ncc1C(=O)NC[C@H](C(C)(C)O)F)Nc2c(cn3c(n2)ccn3)F	FALSE	MT
5914	1jbp	-	E	Mouse	905	PKACa			AGC	KTLGTGSFGRVMLYAMKILHTLNEKRILQAVNPFLVKLEFSYMVMEYVAGGEMFSHLRRYLHSLDLIYRDLKPENLLIVTDFGFA	ADP	-	26	0			in	in	2.2	9.1	0	9	0.785	2.094		TRUE	FALSE	FALSE	FALSE	TRUE	FALSE	FALSE	FALSE	FALSE	FALSE	FALSE	FALSE	FALSE	FALSE	FALSE	15.1271	49.5341	66.945		FALSE	c1nc(c2c(n1)n(cn2)[C@H]3[C@@H]([C@@H]([C@H](O3)CO[P@](=O)(O)OP(=O)(O)O)O)O)N	FALSE
3684	4gmy	-	A	Human	436	JAK2			TK	QQLGKGNFGSVEMVAVKKLDFEREIEILKSLQDNIVKYKGVKLIMEYLPYGSLRDYLQKYLGTKRYIHRDLATRNILVIGDFGLT	0X5	-	1022	0			in	in	2.4	9.1	0	9	0.776	2.085		TRUE	FALSE	FALSE	TRUE	FALSE	FALSE	FALSE	FALSE	FALSE	FALSE	FALSE	FALSE	FALSE	FALSE	FALSE	15.9551	53.3037	43.3788		FALSE	c1cc(c(c(c1)Cl)C(=O)Nc2ccnc(c2)NC(=O)C3CC3)Cl	FALSE	MT
1991	3r21	A	A	Human	259	AurA			Other	RPLGKGKFGNVYLLALKVLQLRREVEIQSHLRPNILRLYGYYLILEYAPLGTVYRELQKYCHSKRVIHRDIKPENLLLIADFGWS	D36	-	541	0			in	in	2.9	9.1	0	9	0.789	2.098		TRUE	FALSE	FALSE	FALSE	FALSE	FALSE	FALSE	FALSE	FALSE	FALSE	FALSE	FALSE	FALSE	FALSE	FALSE	17.1935	58.8285	59.4128		FALSE	CS(=O)(=O)N(CCN)c1ccc(cn1)Nc2ncc3cnn(c3n2)C4CCCCCC4	FALSE	MT
7509	5jr7	-	A	Mouse	905	PKACa			AGC	KTLGTGSFGRVMLYAMKILHTLNEKRILQAVNPFLVKLEFSYMVMEYVAGGEMFSHLRRYLHSLDLIYRDLKPENLLIVTDFGFA	ADP	-	26	0			in	in	3.56	9.1	0	9	0.781	2.098		TRUE	FALSE	FALSE	FALSE	TRUE	FALSE	FALSE	FALSE	FALSE	FALSE	FALSE	FALSE	FALSE	FALSE	FALSE	14.8714	48.024	55.4965		FALSE	c1nc(c2c(n1)n(cn2)[C@H]3[C@@H]([C@@H]([C@H](O3)CO[P@](=O)(O)OP(=O)(O)O)O)O)N	FALSE	MT
6359	5ew9	A	A	Human	259	AurA			Other	RPLGKGKFGNVYLLALKVLQLRREVEIQSHLRPNILRLYGYYLILEYAPLGTVYRELQKYCHSKRVIHRDIKPENLLLIADFGWS	5VC	-	1990	0			in	in	2.18	9	0	10	0.88	2.158		TRUE	FALSE	FALSE	FALSE	FALSE	FALSE	FALSE	FALSE	FALSE	FALSE	FALSE	FALSE	FALSE	FALSE	FALSE	17.2301	61.166	73.4385		FALSE	c1cc(nc(c1)Nc2nccs2)CC3(CCC(CC3)Oc4cccc(c4F)Cl)C(=O)O	FALSE	MT
2014	1ol7	-	A	Human	259	AurA			Other	RPLGKGKFGNVYLLALKVLQLRREVEIQSHLRPNILRLYGYYLILEYAPLGTVYRELQKYCHSKRVIHRDIKPENLLLIADFGWS	ADP	-	26	0			in	in	2.75	9	0	10	0.783	2.091		TRUE	FALSE	FALSE	FALSE	TRUE	FALSE	FALSE	FALSE	FALSE	FALSE	FALSE	FALSE	FALSE	FALSE	FALSE	16.3096	57.0746	79.2065		FALSE	c1nc(c2c(n1)n(cn2)[C@H]3[C@@H]([C@@H]([C@H](O3)CO[P@](=O)(O)OP(=O)(O)O)O)O)N	FALSE	MT
3643	3krr	A	A	Human	436	JAK2			TK	QQLGKGNFGSVEMVAVKKLDFEREIEILKSLQDNIVKYKGVKLIMEYLPYGSLRDYLQKYLGTKRYIHRDLATRNILVIGDFGLT	DQX	-	1120	0			in	in	1.8	8.9	0	11	0.783	2.102		TRUE	FALSE	FALSE	TRUE	TRUE	FALSE	FALSE	FALSE	FALSE	FALSE	FALSE	FALSE	FALSE	FALSE	FALSE	15.1411	47.8892	51.982		FALSE	c1cc(c2c(c1)ncc(n2)c3cnn(c3)C4CCNCC4)c5cc(c(c(c5)F)CN6CCOCC6)F	FALSE	MT
8635	5os2	A	A	Human	259	AurA			Other	RPLGKGKFGNVYLLALKVLQLRREVEIQSHLRPNILRLYGYYLILEYAPLGTVYRELQKYCHSKRVIHRDIKPENLLLIADFGWS	ADP	A7K	26	2931			in	in	1.92	8.9	0	11	0.778	2.09		TRUE	FALSE	FALSE	FALSE	TRUE	FALSE	FALSE	FALSE	FALSE	FALSE	FALSE	FALSE	FALSE	FALSE	FALSE	15.0867	51.9116	52.2476		FALSE	c1nc(c2c(n1)n(cn2)[C@H]3[C@@H]([C@@H]([C@H](O3)CO[P@](=O)(O)OP(=O)(O)O)O)O)N	FALSE
13051	7b34	-	A	Human	380	MST3			STE	EKIGKGSFGEVFKVAIKIIDIQQEITVLSQCDPYVTKYYGSWIIMEYLGGGSALDLLEPYLHSEKKIHRDIKAANVLLLADFGVA	SQK	-	3859	0			in	in	2.1	8.9	0	11	0.816	2.103		TRUE	TRUE	TRUE	FALSE	FALSE	TRUE	TRUE	FALSE	FALSE	FALSE	FALSE	FALSE	FALSE	FALSE	FALSE	17.2927	59.2008	74.42		FALSE	Cc1ccc(c(n1)c2ccc(c(c2)Cl)C3=Cc4cnc(nc4N(C3=O)CC5OCC(CO5)N)NC)F	FALSE	MT
7461	5h3q	A	A	Human	480	TRKA			TK	WELGEGAFGKVFLVAVKALDFQREAELLTMLQQHIVRFFGVLMVFEYMRHGDLNRFLRSYLAGLHFVHRDLATRNCLVIGDFGMS	7HF	-	2377	0			out	in	2.1	8.9	0	3	1.011	2.41		FALSE	FALSE	TRUE	FALSE	FALSE	FALSE	TRUE	TRUE	TRUE	FALSE	FALSE	FALSE	TRUE	FALSE	FALSE	19.4494	63.2482	47.0004		FALSE	CCOc1c(c(n(n1)c2ccccc2)NC(=O)N[C@@H]3CN(C[C@H]3c4ccc(c(c4)F)F)CCOC)C	FALSE	MT
9587	5n4z	A	A	Human	160	PIM1			CAMK	PLLGSGGFGSVYSVAIKHVRVPMEVVLLKKVSSGVIRLLDWVLILERPEVQDLFDFITEHCHNCGVLHRDIKDENILILIDFGSG	8MK	-	3025	0			in	in	2.26	8.9	0	11	0.802	2.141		TRUE	FALSE	FALSE	FALSE	FALSE	FALSE	FALSE	FALSE	FALSE	FALSE	FALSE	FALSE	FALSE	FALSE	FALSE	16.5396	54.718	42.2564		FALSE	CC(=O)/C=C/c1ccc(cc1)O	FALSE	HT
10471	6di5	A	A	Human	473	BTK			TK	KELGTGQFGVVKYVAIKMIEFIEEAKVMMNLSEKLVQLYGVFIITEYMANGCLLNYLREYLESKQFLHRDLAARNCLVVSDFGLS	GJ7	-	3220	0			in	out	1.42	8.8	0	12	0.814	2.18		TRUE	TRUE	TRUE	FALSE	FALSE	FALSE	TRUE	TRUE	FALSE	FALSE	FALSE	FALSE	FALSE	FALSE	FALSE	18.6302	58.5309	38.1826		FALSE	CCC(=O)N1C[C@@H]2C[C@H]1CN2c3ccc(c(n3)Oc4ccc(cc4)Oc5ccccc5)C(=O)N	TRUE	MT
5921	3qal	-	E	Mouse	905	PKACa			AGC	KTLGTGSFGRVMLYAMKILHTLNEKRILQAVNPFLVKLEFSYMVMEYVAGGEMFSHLRRYLHSLDLIYRDLKPENLLIVTDFGFA	ATP	-	63	0			in	in	1.7	8.8	0	12	0.778	2.097		TRUE	FALSE	FALSE	FALSE	TRUE	FALSE	FALSE	FALSE	FALSE	FALSE	FALSE	FALSE	FALSE	FALSE	FALSE	14.6198	48.3419	59.3296		FALSE	c1nc(c2c(n1)n(cn2)[C@H]3[C@@H]([C@@H]([C@H](O3)CO[P@@](=O)(O)O[P@](=O)(O)OP(=O)(O)O)O)O)N	FALSE	HT
7635	5p9g	A	A	Human	473	BTK			TK	KELGTGQFGVVKYVAIKMIEFIEEAKVMMNLSEKLVQLYGVFIITEYMANGCLLNYLREYLESKQFLHRDLAARNCLVVSDFGLS	7G6	-	2473	0			in	out	1.75	8.8	0	12	0.814	2.15		TRUE	FALSE	FALSE	FALSE	TRUE	FALSE	FALSE	FALSE	FALSE	FALSE	FALSE	FALSE	FALSE	FALSE	FALSE	16.6763	56.8804	69.8756		FALSE	CN1CCN(CC1)c2ccc(nc2)NC3=CC(=CN(C3=O)C)c4cccc(c4CO)N5C=Cc6cc(cc(c6C5=O)F)C7CC7	FALSE	HT
7330	5kmi	-	A	Human	480	TRKA			TK	WELGEGAFGKVFLVAVKALDFQREAELLTMLQQHIVRFFGVLMVFEYMRHGDLNRFLRSYLAGLHFVHRDLATRNCLVIGDFGMS	6UE	-	2333	0			out	in	1.87	8.8	0	4	1.003	2.41		FALSE	FALSE	TRUE	FALSE	FALSE	FALSE	TRUE	TRUE	FALSE	FALSE	FALSE	FALSE	TRUE	FALSE	FALSE	19.3226	62.522	52.373		FALSE	Cc1ncc(c(n1)c2ccccc2)NC(=O)NC3c4ccccc4-c5c3cccc5	FALSE	MT
8639	5orz	A	A	Human	259	AurA			Other	RPLGKGKFGNVYLLALKVLQLRREVEIQSHLRPNILRLYGYYLILEYAPLGTVYRELQKYCHSKRVIHRDIKPENLLLIADFGWS	ADP	A6W	26	2936			in	in	1.92	8.8	0	12	0.777	2.092		TRUE	FALSE	FALSE	FALSE	FALSE	FALSE	FALSE	FALSE	FALSE	FALSE	FALSE	FALSE	FALSE	FALSE	FALSE	14.9042	51.2524	54.4491		FALSE	c1nc(c2c(n1)n(cn2)[C@H]3[C@@H]([C@@H]([C@H](O3)CO[P@](=O)(O)OP(=O)(O)O)O)O)N	FALSE
3618	4pmm	A	A	Human	480	TRKA			TK	WELGEGAFGKVFLVAVKALDFQREAELLTMLQQHIVRFFGVLMVFEYMRHGDLNRFLRSYLAGLHFVHRDLATRNCLVIGDFGMS	31V	-	1102	0			out	in	2	8.8	0	4	0.961	2.428		TRUE	TRUE	TRUE	FALSE	FALSE	FALSE	TRUE	FALSE	FALSE	FALSE	TRUE	FALSE	TRUE	FALSE	TRUE	18.1518	59.1422	46.1999		FALSE	Cc1cn(cn1)c2ccc(cc2OC)c3cn(nn3)CC(=O)Nc4cc(nn4c5ccccc5)C6CC6	FALSE	MT
5950	1l3r	-	E	Mouse	905	PKACa			AGC	KTLGTGSFGRVMLYAMKILHTLNEKRILQAVNPFLVKLEFSYMVMEYVAGGEMFSHLRRYLHSLDLIYRDLKPENLLIVTDFGFA	ADP	-	26	0			in	in	2	8.8	0	12	0.778	2.101		TRUE	FALSE	FALSE	FALSE	TRUE	FALSE	FALSE	FALSE	FALSE	FALSE	FALSE	FALSE	FALSE	FALSE	FALSE	14.2957	47.1776	61.0334		FALSE	c1nc(c2c(n1)n(cn2)[C@H]3[C@@H]([C@@H]([C@H](O3)CO[P@](=O)(O)OP(=O)(O)O)O)O)N	FALSE	MT
7334	5kmj	A	A	Human	480	TRKA			TK	WELGEGAFGKVFLVAVKALDFQREAELLTMLQQHIVRFFGVLMVFEYMRHGDLNRFLRSYLAGLHFVHRDLATRNCLVIGDFGMS	6UF	-	2337	0			out	in	2.04	8.8	0	4	1.012	2.444		FALSE	FALSE	TRUE	FALSE	FALSE	FALSE	FALSE	FALSE	FALSE	FALSE	FALSE	FALSE	FALSE	FALSE	FALSE	19.0731	62.347	47.1934		FALSE	c1ccc2c(c1)cc(n2CC(=O)NCc3ccccn3)c4cccs4	FALSE	HT
5923	1re8	-	A	Mouse	905	PKACa			AGC	KTLGTGSFGRVMLYAMKILHTLNEKRILQAVNPFLVKLEFSYMVMEYVAGGEMFSHLRRYLHSLDLIYRDLKPENLLIVTDFGFA	BD2	-	1837	0			in	in	2.1	8.8	0	12	0.786	2.087		TRUE	FALSE	FALSE	FALSE	TRUE	FALSE	FALSE	FALSE	FALSE	FALSE	FALSE	FALSE	FALSE	FALSE	FALSE	17.1053	55.2935	75.129		FALSE	c1ccc(c(c1)C(=O)c2ccc(cc2)C(=O)OC3CCCNCC3NC(=O)c4ccc(cc4)O)O	FALSE
5931	1rej	-	A	Mouse	905	PKACa			AGC	KTLGTGSFGRVMLYAMKILHTLNEKRILQAVNPFLVKLEFSYMVMEYVAGGEMFSHLRRYLHSLDLIYRDLKPENLLIVTDFGFA	B1L	-	1838	0			in	in	2.2	8.8	0	12	0.777	2.086		TRUE	FALSE	FALSE	FALSE	TRUE	FALSE	FALSE	FALSE	FALSE	FALSE	FALSE	FALSE	FALSE	FALSE	FALSE	17.2166	56.2819	75.2483		FALSE	c1cc(ccc1C(=O)N[C@@H]2CNCCC[C@H]2OC(=O)c3ccc(cc3)O)O	FALSE
3123	5c9c	A	A	Human	509	BRAF			TKL	QRIGSGSFGTVYKVAVKMLAFKNEVGVLRKTRVNILLFMGYAIVTQWCEGSSLYHHLHIYLHAKSIIHRDLKSNNIFLIGDFGLA	4Z5	-	935	0			out	in	2.7	8.8	0	4	1.067	2.454		TRUE	TRUE	TRUE	FALSE	FALSE	FALSE	TRUE	FALSE	FALSE	FALSE	FALSE	FALSE	TRUE	FALSE	FALSE	18.419	59.1928	33.1551		FALSE	Cc1cc(c(cc1c2cc3cnc(nc3nc2C)NC)NC(=O)NCCC(C)(C)C)F	FALSE	HT
8559	5w84	-	A	Human	489	IRAK4			TKL	NKMGEGGFGVVYKVAVKKLQFDQEIKVMAKCQENLVELLGFCLVYVYMPNGSLLDRLSCFLHENHHIHRDIKSANILLISDFGLA	9YY	-	2902	0			in	in	2.9	8.8	0	12	0.786	2.094		TRUE	FALSE	FALSE	FALSE	FALSE	FALSE	FALSE	FALSE	FALSE	FALSE	FALSE	FALSE	FALSE	FALSE	FALSE	16.2475	53.4981	65.5293		FALSE	c1ccc(cc1)CNc2cc(ncc2C(=O)N)Nc3ccc4c(c3)CC(=O)N4	FALSE	MT
13096	6w07	A	A	Human	473	BTK			TK	KELGTGQFGVVKYVAIKMIEFIEEAKVMMNLSEKLVQLYGVFIITEYMANGCLLNYLREYLESKQFLHRDLAARNCLVVSDFGLS	S9A	-	3868	0			in	out	1.51	8.7	0	13	0.815	2.149		TRUE	FALSE	FALSE	FALSE	TRUE	FALSE	FALSE	FALSE	FALSE	FALSE	FALSE	FALSE	FALSE	FALSE	FALSE	16.7676	57.8758	72.4804		FALSE	Cc1cc(ccc1CNC(=O)N2CC(C2)OC(C)C)c3ccnc(n3)Nc4cnn(c4)C	FALSE	HT
9592	5n4v	A	A	Human	160	PIM1			CAMK	PLLGSGGFGSVYSVAIKHVRVPMEVVLLKKVSSGVIRLLDWVLILERPEVQDLFDFITEHCHNCGVLHRDIKDENILILIDFGSG	8MW	-	3029	0			in	in	1.85	8.7	0	13	0.801	2.148		TRUE	FALSE	FALSE	FALSE	FALSE	FALSE	FALSE	FALSE	FALSE	FALSE	FALSE	FALSE	FALSE	FALSE	FALSE	16.3632	54.0103	40.6299		FALSE	Cc1c2c(nc(nc2sc1C(=O)O)C3CC3)C	FALSE	MT
3665	3e62	A	A	Human	436	JAK2			TK	QQLGKGNFGSVEMVAVKKLDFEREIEILKSLQDNIVKYKGVKLIMEYLPYGSLRDYLQKYLGTKRYIHRDLATRNILVIGDFGLT	5B1	-	1109	0			in	in	1.92	8.7	0	13	0.783	2.108		TRUE	FALSE	FALSE	FALSE	FALSE	FALSE	FALSE	FALSE	FALSE	FALSE	FALSE	FALSE	FALSE	FALSE	FALSE	14.0393	45.1821	57.607		FALSE	c1cc2c(cc1Br)c(n[nH]2)N	FALSE	HT
9703	5n5l	A	A	Human	160	PIM1			CAMK	PLLGSGGFGSVYSVAIKHVRVPMEVVLLKKVSSGVIRLLDWVLILERPEVQDLFDFITEHCHNCGVLHRDIKDENILILIDFGSG	8NZ	-	3063	0			in	in	1.97	8.7	0	13	0.801	2.142		TRUE	FALSE	FALSE	FALSE	FALSE	FALSE	FALSE	FALSE	FALSE	FALSE	FALSE	FALSE	FALSE	FALSE	FALSE	15.9146	51.8159	41.1498		FALSE	c1cc2c(cc1Br)c(c[nH]2)C(=O)O	FALSE	MT
7142	5lxm	A	A	Human	259	AurA			Other	RPLGKGKFGNVYLLALKVLQLRREVEIQSHLRPNILRLYGYYLILEYAPLGTVYRELQKYCHSKRVIHRDIKPENLLLIADFGWS	ADP	P4G	26	14			in	in	2.08	8.7	0	13	0.78	2.086		TRUE	FALSE	FALSE	FALSE	TRUE	FALSE	FALSE	FALSE	FALSE	FALSE	FALSE	FALSE	FALSE	FALSE	FALSE	16.8703	57.3759	81.5076		FALSE	c1nc(c2c(n1)n(cn2)[C@H]3[C@@H]([C@@H]([C@H](O3)CO[P@](=O)(O)OP(=O)(O)O)O)O)N	FALSE	MT
9600	5n4x	A	A	Human	160	PIM1			CAMK	PLLGSGGFGSVYSVAIKHVRVPMEVVLLKKVSSGVIRLLDWVLILERPEVQDLFDFITEHCHNCGVLHRDIKDENILILIDFGSG	8MT	-	3030	0			in	in	2.2	8.7	0	13	0.807	2.143		TRUE	FALSE	FALSE	FALSE	FALSE	FALSE	FALSE	FALSE	FALSE	FALSE	FALSE	FALSE	FALSE	FALSE	FALSE	16.0095	51.6725	41.1378		FALSE	c1c(c(sc1C(=O)NN)Br)Br	FALSE	MT
2897	4yhf	A	B	Human	473	BTK			TK	KELGTGQFGVVKYVAIKMIEFIEEAKVMMNLSEKLVQLYGVFIITEYMANGCLLNYLREYLESKQFLHRDLAARNCLVVSDFGLS	4C9	-	858	0			in	out	2.2	8.7	0	13	0.817	2.147		TRUE	TRUE	TRUE	FALSE	FALSE	FALSE	TRUE	TRUE	FALSE	FALSE	FALSE	FALSE	FALSE	FALSE	FALSE	14.6835	48.9866	47.7109		FALSE	CC(C)(C)CC(C#N)C(=O)N1CCC[C@H](C1)n2c3c(c(n2)c4ccc(cc4)Oc5ccccc5)c(ncn3)N	TRUE	MT
7627	5p9i	A	A	Human	473	BTK			TK	KELGTGQFGVVKYVAIKMIEFIEEAKVMMNLSEKLVQLYGVFIITEYMANGCLLNYLREYLESKQFLHRDLAARNCLVVSDFGLS	1E8	-	2469	0			in	out	1.11	8.6	0	14	0.809	2.168		TRUE	TRUE	FALSE	FALSE	FALSE	FALSE	TRUE	FALSE	FALSE	FALSE	FALSE	FALSE	FALSE	FALSE	FALSE	15.9991	55.5391	57.3234		FALSE	C=CC(=O)N1CCC[C@H](C1)n2c3c(c(n2)c4ccc(cc4)Oc5ccccc5)c(ncn3)N	FALSE	HT
12515	6xe4	A	A	Human	473	BTK			TK	KELGTGQFGVVKYVAIKMIEFIEEAKVMMNLSEKLVQLYGVFIITEYMANGCLLNYLREYLESKQFLHRDLAARNCLVVSDFGLS	V1G	-	3747	0			in	out	1.6	8.6	0	14	0.82	2.157		TRUE	FALSE	FALSE	FALSE	TRUE	FALSE	FALSE	FALSE	FALSE	FALSE	FALSE	FALSE	FALSE	FALSE	FALSE	16.9741	59.6607	68.353		FALSE	CC(C)(C)c1cc2c(c(c1)F)C(=O)N(N=C2)c3c(c(ccn3)C4=CN(C(=O)C(=C4)NC(=O)[C@@H]5C[C@@H]5F)C)CO	FALSE	MT
6822	5l8l	A	A	Human	259	AurA			Other	RPLGKGKFGNVYLLALKVLQLRREVEIQSHLRPNILRLYGYYLILEYAPLGTVYRELQKYCHSKRVIHRDIKPENLLLIADFGWS	ADP	-	26	0			out-like	in	1.67	8.6	0	14	0.862	2.177		TRUE	FALSE	FALSE	FALSE	TRUE	FALSE	FALSE	FALSE	FALSE	FALSE	FALSE	FALSE	FALSE	FALSE	FALSE	18.5035	63.4736	89.7101		FALSE	c1nc(c2c(n1)n(cn2)[C@H]3[C@@H]([C@@H]([C@H](O3)CO[P@](=O)(O)OP(=O)(O)O)O)O)N	FALSE	MT
8642	5orl	-	A	Human	259	AurA			Other	RPLGKGKFGNVYLLALKVLQLRREVEIQSHLRPNILRLYGYYLILEYAPLGTVYRELQKYCHSKRVIHRDIKPENLLLIADFGWS	ADP	A4W	26	2939			in	in	1.69	8.6	0	14	0.783	2.115		TRUE	FALSE	FALSE	FALSE	TRUE	FALSE	FALSE	FALSE	FALSE	FALSE	FALSE	FALSE	FALSE	FALSE	FALSE	14.3562	49.169	59.3025		FALSE	c1nc(c2c(n1)n(cn2)[C@H]3[C@@H]([C@@H]([C@H](O3)CO[P@](=O)(O)OP(=O)(O)O)O)O)N	FALSE
7267	5g1x	A	A	Human	259	AurA			Other	RPLGKGKFGNVYLLALKVLQLRREVEIQSHLRPNILRLYGYYLILEYAPLGTVYRELQKYCHSKRVIHRDIKPENLLLIADFGWS	ADP	-	26	0			in	in	1.72	8.6	0	14	0.788	2.092		TRUE	FALSE	FALSE	FALSE	TRUE	FALSE	FALSE	FALSE	FALSE	FALSE	FALSE	FALSE	FALSE	FALSE	FALSE	16.8585	59.1983	84.6798		FALSE	c1nc(c2c(n1)n(cn2)[C@H]3[C@@H]([C@@H]([C@H](O3)CO[P@](=O)(O)OP(=O)(O)O)O)O)N	FALSE	MT
8637	5os3	-	A	Human	259	AurA			Other	RPLGKGKFGNVYLLALKVLQLRREVEIQSHLRPNILRLYGYYLILEYAPLGTVYRELQKYCHSKRVIHRDIKPENLLLIADFGWS	ADP	A7N	26	2934			in	in	1.81	8.6	0	14	0.777	2.095		TRUE	FALSE	FALSE	FALSE	TRUE	FALSE	FALSE	FALSE	FALSE	FALSE	FALSE	FALSE	FALSE	FALSE	FALSE	14.7555	50.6737	52.6476		FALSE	c1nc(c2c(n1)n(cn2)[C@H]3[C@@H]([C@@H]([C@H](O3)CO[P@](=O)(O)OP(=O)(O)O)O)O)N	FALSE
9874	6d1z	A	A	Human	480	TRKA			TK	WELGEGAFGKVFLVAVKALDFQREAELLTMLQQHIVRFFGVLMVFEYMRHGDLNRFLRSYLAGLHFVHRDLATRNCLVIGDFGMS	FQM	FQD	3103	3102			out	in	1.87	8.6	0	6	0.982	2.394		FALSE	FALSE	TRUE	FALSE	FALSE	FALSE	FALSE	FALSE	FALSE	FALSE	FALSE	FALSE	TRUE	FALSE	FALSE	19.5751	62.6361	56.4109		FALSE	c1ccc(cc1)n2c(cc(n2)C(=O)N)NC(=O)c3cc(ccc3Cl)c4cccc(n4)N	FALSE	MT
8652	5os4	-	A	Human	259	AurA			Other	RPLGKGKFGNVYLLALKVLQLRREVEIQSHLRPNILRLYGYYLILEYAPLGTVYRELQKYCHSKRVIHRDIKPENLLLIADFGWS	ADP	A8H	26	2947			in	in	1.88	8.6	0	14	0.778	2.093		TRUE	FALSE	FALSE	FALSE	TRUE	FALSE	FALSE	FALSE	FALSE	FALSE	FALSE	FALSE	FALSE	FALSE	FALSE	14.7456	50.7765	52.2184		FALSE	c1nc(c2c(n1)n(cn2)[C@H]3[C@@H]([C@@H]([C@H](O3)CO[P@](=O)(O)OP(=O)(O)O)O)O)N	FALSE
8643	5orv	-	A	Human	259	AurA			Other	RPLGKGKFGNVYLLALKVLQLRREVEIQSHLRPNILRLYGYYLILEYAPLGTVYRELQKYCHSKRVIHRDIKPENLLLIADFGWS	ADP	A65	26	2940			in	in	1.88	8.6	0	14	0.778	2.093		TRUE	FALSE	FALSE	FALSE	TRUE	FALSE	FALSE	FALSE	FALSE	FALSE	FALSE	FALSE	FALSE	FALSE	FALSE	14.678	50.3458	52.6521		FALSE	c1nc(c2c(n1)n(cn2)[C@H]3[C@@H]([C@@H]([C@H](O3)CO[P@](=O)(O)OP(=O)(O)O)O)O)N	FALSE
8644	5orx	-	A	Human	259	AurA			Other	RPLGKGKFGNVYLLALKVLQLRREVEIQSHLRPNILRLYGYYLILEYAPLGTVYRELQKYCHSKRVIHRDIKPENLLLIADFGWS	ADP	A6H	26	2941			in	in	1.88	8.6	0	14	0.777	2.09		TRUE	FALSE	FALSE	FALSE	TRUE	FALSE	FALSE	FALSE	FALSE	FALSE	FALSE	FALSE	FALSE	FALSE	FALSE	14.9889	51.5044	53.1091		FALSE	c1nc(c2c(n1)n(cn2)[C@H]3[C@@H]([C@@H]([C@H](O3)CO[P@](=O)(O)OP(=O)(O)O)O)O)N	FALSE
8640	5osf	-	A	Human	259	AurA			Other	RPLGKGKFGNVYLLALKVLQLRREVEIQSHLRPNILRLYGYYLILEYAPLGTVYRELQKYCHSKRVIHRDIKPENLLLIADFGWS	ADP	A9E	26	2937			in	in	1.89	8.6	0	14	0.778	2.093		TRUE	FALSE	FALSE	FALSE	TRUE	FALSE	FALSE	FALSE	FALSE	FALSE	FALSE	FALSE	FALSE	FALSE	FALSE	14.9427	51.345	53.2537		FALSE	c1nc(c2c(n1)n(cn2)[C@H]3[C@@H]([C@@H]([C@H](O3)CO[P@](=O)(O)OP(=O)(O)O)O)O)N	FALSE
8645	5ose	-	A	Human	259	AurA			Other	RPLGKGKFGNVYLLALKVLQLRREVEIQSHLRPNILRLYGYYLILEYAPLGTVYRELQKYCHSKRVIHRDIKPENLLLIADFGWS	ADP	A98	26	2942			in	in	1.9	8.6	0	14	0.777	2.094		TRUE	FALSE	FALSE	FALSE	TRUE	FALSE	FALSE	FALSE	FALSE	FALSE	FALSE	FALSE	FALSE	FALSE	FALSE	14.6788	50.4935	53.655		FALSE	c1nc(c2c(n1)n(cn2)[C@H]3[C@@H]([C@@H]([C@H](O3)CO[P@](=O)(O)OP(=O)(O)O)O)O)N	FALSE
8646	5ors	-	A	Human	259	AurA			Other	RPLGKGKFGNVYLLALKVLQLRREVEIQSHLRPNILRLYGYYLILEYAPLGTVYRELQKYCHSKRVIHRDIKPENLLLIADFGWS	ADP	A5W	26	2943			in	in	1.98	8.6	0	14	0.777	2.097		TRUE	FALSE	FALSE	FALSE	TRUE	FALSE	FALSE	FALSE	FALSE	FALSE	FALSE	FALSE	FALSE	FALSE	FALSE	14.6838	50.3308	53.9628		FALSE	c1nc(c2c(n1)n(cn2)[C@H]3[C@@H]([C@@H]([C@H](O3)CO[P@](=O)(O)OP(=O)(O)O)O)O)N	FALSE
8634	5osd	-	A	Human	259	AurA			Other	RPLGKGKFGNVYLLALKVLQLRREVEIQSHLRPNILRLYGYYLILEYAPLGTVYRELQKYCHSKRVIHRDIKPENLLLIADFGWS	ADP	A9B	26	2932			in	in	1.99	8.6	0	14	0.777	2.094		TRUE	FALSE	FALSE	FALSE	TRUE	FALSE	FALSE	FALSE	FALSE	FALSE	FALSE	FALSE	FALSE	FALSE	FALSE	14.6868	50.5123	53.983		FALSE	c1nc(c2c(n1)n(cn2)[C@H]3[C@@H]([C@@H]([C@H](O3)CO[P@](=O)(O)OP(=O)(O)O)O)O)N	FALSE
8631	5orw	-	A	Human	259	AurA			Other	RPLGKGKFGNVYLLALKVLQLRREVEIQSHLRPNILRLYGYYLILEYAPLGTVYRELQKYCHSKRVIHRDIKPENLLLIADFGWS	ADP	A6E	26	2929			in	in	2	8.6	0	14	0.777	2.091		TRUE	FALSE	FALSE	FALSE	TRUE	FALSE	FALSE	FALSE	FALSE	FALSE	FALSE	FALSE	FALSE	FALSE	FALSE	15.126	51.7784	55.57		FALSE	c1nc(c2c(n1)n(cn2)[C@H]3[C@@H]([C@@H]([C@H](O3)CO[P@](=O)(O)OP(=O)(O)O)O)O)N	FALSE
3635	3lpb	A	B	Human	436	JAK2			TK	QQLGKGNFGSVEMVAVKKLDFEREIEILKSLQDNIVKYKGVKLIMEYLPYGSLRDYLQKYLGTKRYIHRDLATRNILVIGDFGLT	NVB	-	1113	0			in	in	2	8.6	0	14	0.782	2.1		TRUE	FALSE	FALSE	FALSE	FALSE	FALSE	FALSE	FALSE	FALSE	FALSE	FALSE	FALSE	FALSE	FALSE	FALSE	15.2748	48.7876	59.379		FALSE	CNS(=O)(=O)c1ccc(cc1)c2cccc3c2nc(cn3)c4cc(c(c(c4)OC)OC)OC	FALSE	MT
11132	6r4d	-	A	Human	259	AurA			Other	RPLGKGKFGNVYLLALKVLQLRREVEIQSHLRPNILRLYGYYLILEYAPLGTVYRELQKYCHSKRVIHRDIKPENLLLIADFGWS	ADP	JRW	26	3389			in	in	2.01	8.6	0	14	0.778	2.094		TRUE	FALSE	FALSE	FALSE	FALSE	FALSE	FALSE	FALSE	FALSE	FALSE	FALSE	FALSE	FALSE	FALSE	FALSE	15.1209	52.2569	53.9943		FALSE	c1nc(c2c(n1)n(cn2)[C@H]3[C@@H]([C@@H]([C@H](O3)CO[P@](=O)(O)OP(=O)(O)O)O)O)N	FALSE
7333	5kml	-	A	Human	480	TRKA			TK	WELGEGAFGKVFLVAVKALDFQREAELLTMLQQHIVRFFGVLMVFEYMRHGDLNRFLRSYLAGLHFVHRDLATRNCLVIGDFGMS	6UH	-	2336	0			out	in	2.01	8.6	0	6	1.02	2.409		FALSE	FALSE	TRUE	FALSE	FALSE	FALSE	TRUE	TRUE	FALSE	FALSE	FALSE	FALSE	TRUE	FALSE	FALSE	19.2385	62.3139	50.8723		FALSE	Cc1c(c(no1)c2ccccc2)NC(=O)NCc3ccccc3C(F)(F)F	FALSE	HT
8636	5orr	-	A	Human	259	AurA			Other	RPLGKGKFGNVYLLALKVLQLRREVEIQSHLRPNILRLYGYYLILEYAPLGTVYRELQKYCHSKRVIHRDIKPENLLLIADFGWS	ADP	A5Q	26	2933			in	in	2.09	8.6	0	14	0.777	2.093		TRUE	FALSE	FALSE	FALSE	TRUE	FALSE	FALSE	FALSE	FALSE	FALSE	FALSE	FALSE	FALSE	FALSE	FALSE	14.7265	50.3675	53.1955		FALSE	c1nc(c2c(n1)n(cn2)[C@H]3[C@@H]([C@@H]([C@H](O3)CO[P@](=O)(O)OP(=O)(O)O)O)O)N	FALSE
2073	4ceg	-	A	Human	259	AurA			Other	RPLGKGKFGNVYLLALKVLQLRREVEIQSHLRPNILRLYGYYLILEYAPLGTVYRELQKYCHSKRVIHRDIKPENLLLIADFGWS	ADP	-	26	0			in	in	2.1	8.6	0	14	0.778	2.104		TRUE	FALSE	FALSE	FALSE	TRUE	FALSE	FALSE	FALSE	FALSE	FALSE	FALSE	FALSE	FALSE	FALSE	FALSE	14.3253	49.4201	54.9166		FALSE	c1nc(c2c(n1)n(cn2)[C@H]3[C@@H]([C@@H]([C@H](O3)CO[P@](=O)(O)OP(=O)(O)O)O)O)N	FALSE	MT
8641	5oro	-	A	Human	259	AurA			Other	RPLGKGKFGNVYLLALKVLQLRREVEIQSHLRPNILRLYGYYLILEYAPLGTVYRELQKYCHSKRVIHRDIKPENLLLIADFGWS	ADP	A5H	26	2938			in	in	2.12	8.6	0	14	0.778	2.094		TRUE	FALSE	FALSE	FALSE	TRUE	FALSE	FALSE	FALSE	FALSE	FALSE	FALSE	FALSE	FALSE	FALSE	FALSE	14.8243	50.7743	54.7222		FALSE	c1nc(c2c(n1)n(cn2)[C@H]3[C@@H]([C@@H]([C@H](O3)CO[P@](=O)(O)OP(=O)(O)O)O)O)N	FALSE
11133	6r4b	B	A	Human	259	AurA			Other	RPLGKGKFGNVYLLALKVLQLRREVEIQSHLRPNILRLYGYYLILEYAPLGTVYRELQKYCHSKRVIHRDIKPENLLLIADFGWS	ADP	JSN	26	3390			in	in	2.15	8.6	0	14	0.778	2.096		TRUE	FALSE	FALSE	FALSE	TRUE	FALSE	FALSE	FALSE	FALSE	FALSE	FALSE	FALSE	FALSE	FALSE	FALSE	14.7702	51.0112	55.2239		FALSE	c1nc(c2c(n1)n(cn2)[C@H]3[C@@H]([C@@H]([C@H](O3)CO[P@](=O)(O)OP(=O)(O)O)O)O)N	FALSE
8648	5orp	-	A	Human	259	AurA			Other	RPLGKGKFGNVYLLALKVLQLRREVEIQSHLRPNILRLYGYYLILEYAPLGTVYRELQKYCHSKRVIHRDIKPENLLLIADFGWS	ADP	A5K	26	2944			in	in	2.19	8.6	0	14	0.778	2.093		TRUE	FALSE	FALSE	FALSE	TRUE	FALSE	FALSE	FALSE	FALSE	FALSE	FALSE	FALSE	FALSE	FALSE	FALSE	14.8772	51.1999	55.8073		FALSE	c1nc(c2c(n1)n(cn2)[C@H]3[C@@H]([C@@H]([C@H](O3)CO[P@](=O)(O)OP(=O)(O)O)O)O)N	FALSE
8649	5orn	-	A	Human	259	AurA			Other	RPLGKGKFGNVYLLALKVLQLRREVEIQSHLRPNILRLYGYYLILEYAPLGTVYRELQKYCHSKRVIHRDIKPENLLLIADFGWS	ADP	A5E	26	2945			in	in	2.19	8.6	0	14	0.777	2.093		TRUE	FALSE	FALSE	FALSE	TRUE	FALSE	FALSE	FALSE	FALSE	FALSE	FALSE	FALSE	FALSE	FALSE	FALSE	14.9385	51.4941	53.4711		FALSE	c1nc(c2c(n1)n(cn2)[C@H]3[C@@H]([C@@H]([C@H](O3)CO[P@](=O)(O)OP(=O)(O)O)O)O)N	FALSE
8651	5os6	-	A	Human	259	AurA			Other	RPLGKGKFGNVYLLALKVLQLRREVEIQSHLRPNILRLYGYYLILEYAPLGTVYRELQKYCHSKRVIHRDIKPENLLLIADFGWS	ADP	A7Q	26	2946			in	in	2.2	8.6	0	14	0.777	2.095		TRUE	FALSE	FALSE	FALSE	FALSE	FALSE	FALSE	FALSE	FALSE	FALSE	FALSE	FALSE	FALSE	FALSE	FALSE	14.8737	50.9334	53.8849		FALSE	c1nc(c2c(n1)n(cn2)[C@H]3[C@@H]([C@@H]([C@H](O3)CO[P@](=O)(O)OP(=O)(O)O)O)O)N	FALSE
11131	6r49	-	A	Human	259	AurA			Other	RPLGKGKFGNVYLLALKVLQLRREVEIQSHLRPNILRLYGYYLILEYAPLGTVYRELQKYCHSKRVIHRDIKPENLLLIADFGWS	ADP	JSB	26	3388			in	in	2.21	8.6	0	14	0.778	2.096		TRUE	FALSE	FALSE	FALSE	TRUE	FALSE	FALSE	FALSE	FALSE	FALSE	FALSE	FALSE	FALSE	FALSE	FALSE	14.8336	51.2456	55.1593		FALSE	c1nc(c2c(n1)n(cn2)[C@H]3[C@@H]([C@@H]([C@H](O3)CO[P@](=O)(O)OP(=O)(O)O)O)O)N	FALSE
11597	6n0p	A	A	Human	509	BRAF			TKL	QRIGSGSFGTVYKVAVKMLAFKNEVGVLRKTRVNILLFMGYAIVTQWCEGSSLYHHLHIYLHAKSIIHRDLKSNNIFLIGDFGLA	K81	-	3500	0			out	in	2.37	8.6	0	6	1.013	2.437		TRUE	TRUE	TRUE	FALSE	TRUE	TRUE	TRUE	FALSE	FALSE	FALSE	TRUE	FALSE	TRUE	FALSE	FALSE	18.2547	57.6386	35.8054		FALSE	Cc1ccc(cc1c2cc(nc(c2)OCCO)N3CCOCC3)NC(=O)c4ccnc(c4)C(F)(F)F	FALSE	MT
1955	4bn1	A	A	Human	259	AurA			Other	RPLGKGKFGNVYLLALKVLQLRREVEIQSHLRPNILRLYGYYLILEYAPLGTVYRELQKYCHSKRVIHRDIKPENLLLIADFGWS	ADP	-	26	0			in	in	2.5	8.6	0	14	0.779	2.096		TRUE	FALSE	FALSE	FALSE	FALSE	FALSE	FALSE	FALSE	FALSE	FALSE	FALSE	FALSE	FALSE	FALSE	FALSE	14.6944	50.7946	50.5306		FALSE	c1nc(c2c(n1)n(cn2)[C@H]3[C@@H]([C@@H]([C@H](O3)CO[P@](=O)(O)OP(=O)(O)O)O)O)N	FALSE	MT
8638	5ort	-	A	Human	259	AurA			Other	RPLGKGKFGNVYLLALKVLQLRREVEIQSHLRPNILRLYGYYLILEYAPLGTVYRELQKYCHSKRVIHRDIKPENLLLIADFGWS	ADP	A5Z	26	2935			in	in	2.56	8.6	0	14	0.779	2.095		TRUE	FALSE	FALSE	FALSE	FALSE	FALSE	FALSE	FALSE	FALSE	FALSE	FALSE	FALSE	FALSE	FALSE	FALSE	14.8236	50.3183	53.5812		FALSE	c1nc(c2c(n1)n(cn2)[C@H]3[C@@H]([C@@H]([C@H](O3)CO[P@](=O)(O)OP(=O)(O)O)O)O)N	FALSE
6032	5ct7	-	A	Human	509	BRAF			TKL	QRIGSGSFGTVYKVAVKMLAFKNEVGVLRKTRVNILLFMGYAIVTQWCEGSSLYHHLHIYLHAKSIIHRDLKSNNIFLIGDFGLA	55J	-	1863	0			out	in	3.17	8.6	0	6	1.054	2.442		TRUE	TRUE	TRUE	FALSE	FALSE	FALSE	TRUE	FALSE	FALSE	FALSE	TRUE	FALSE	TRUE	FALSE	FALSE	17.6394	56.303	28.2738		FALSE	Cn1c2ccc(cc2nc1Nc3ccc(cc3)C(F)(F)F)Oc4ccnc(c4)c5[nH]c(cn5)C(F)(F)F	FALSE	MT
13045	7b31	A	A	Human	380	MST3			STE	EKIGKGSFGEVFKVAIKIIDIQQEITVLSQCDPYVTKYYGSWIIMEYLGGGSALDLLEPYLHSEKKIHRDIKAANVLLLADFGVA	SQ8	-	3855	0			in	in	1.8	8.5	0	15	0.817	2.103		TRUE	TRUE	TRUE	FALSE	FALSE	TRUE	TRUE	FALSE	FALSE	FALSE	FALSE	FALSE	FALSE	FALSE	FALSE	17.1616	58.9971	73.1502		FALSE	CNc1cc2c(cn1)C=C(C(=O)N2CC3OCC(CO3)N)c4ccc(cc4Cl)c5c(cccn5)F	FALSE	MT
8627	5ory	-	A	Human	259	AurA			Other	RPLGKGKFGNVYLLALKVLQLRREVEIQSHLRPNILRLYGYYLILEYAPLGTVYRELQKYCHSKRVIHRDIKPENLLLIADFGWS	ADP	AY4	26	2926			in	in	1.99	8.5	0	15	0.777	2.091		TRUE	FALSE	FALSE	FALSE	TRUE	FALSE	FALSE	FALSE	FALSE	FALSE	FALSE	FALSE	FALSE	FALSE	FALSE	15.0401	51.4678	54.0191		FALSE	c1nc(c2c(n1)n(cn2)[C@H]3[C@@H]([C@@H]([C@H](O3)CO[P@](=O)(O)OP(=O)(O)O)O)O)N	FALSE
2411	3umw	A	A	Human	160	PIM1			CAMK	PLLGSGGFGSVYSVAIKHVRVPMEVVLLKKVSSGVIRLLDWVLILERPEVQDLFDFITEHCHNCGVLHRDIKDENILILIDFGSG	596	-	717	0			in	in	2.08	8.5	0	15	0.801	2.142		TRUE	FALSE	FALSE	FALSE	FALSE	FALSE	FALSE	FALSE	FALSE	FALSE	FALSE	FALSE	FALSE	FALSE	FALSE	17.8961	57.8734	44.4565		FALSE	COc1ccc2c(c1CN3CCNCC3)O/C(=C\c4c5ccccc5[nH]n4)/C2=O	FALSE	MT
9702	5n5m	A	A	Human	160	PIM1			CAMK	PLLGSGGFGSVYSVAIKHVRVPMEVVLLKKVSSGVIRLLDWVLILERPEVQDLFDFITEHCHNCGVLHRDIKDENILILIDFGSG	8O8	-	3062	0			in	in	2.21	8.5	0	15	0.801	2.139		TRUE	FALSE	FALSE	FALSE	FALSE	FALSE	FALSE	FALSE	FALSE	FALSE	FALSE	FALSE	FALSE	FALSE	FALSE	16.5822	54.7326	40.1449		FALSE	CN(Cc1cccc2c1ccnc2)C(=O)c3ccccc3[C@H]4CCNC4	FALSE	MT
13046	7b35	-	B	Human	380	MST3			STE	EKIGKGSFGEVFKVAIKIIDIQQEITVLSQCDPYVTKYYGSWIIMEYLGGGSALDLLEPYLHSEKKIHRDIKAANVLLLADFGVA	SQB	-	3856	0			in	in	2.40005	8.5	0	15	0.819	2.11		TRUE	TRUE	TRUE	FALSE	FALSE	TRUE	TRUE	FALSE	FALSE	FALSE	FALSE	FALSE	FALSE	FALSE	FALSE	17.6054	61.2592	71.7229		FALSE	Cc1ccc(c(n1)c2ccc(c(c2)Cl)C3=Cc4cnc(nc4N(C3=O)CC5OCC(CO5)N)NC)OC	FALSE	MT
9589	5n4y	A	A	Human	160	PIM1			CAMK	PLLGSGGFGSVYSVAIKHVRVPMEVVLLKKVSSGVIRLLDWVLILERPEVQDLFDFITEHCHNCGVLHRDIKDENILILIDFGSG	8N5	-	3027	0			in	in	2.56	8.5	0	15	0.8	2.138		TRUE	FALSE	FALSE	FALSE	FALSE	FALSE	FALSE	FALSE	FALSE	FALSE	FALSE	FALSE	FALSE	FALSE	FALSE	16.5365	54.8268	41.0374		FALSE	c1ccc2c(c1)CSC3=C2NNC3=O	FALSE	MT
5919	4din	-	A	Mouse	905	PKACa			AGC	KTLGTGSFGRVMLYAMKILHTLNEKRILQAVNPFLVKLEFSYMVMEYVAGGEMFSHLRRYLHSLDLIYRDLKPENLLIVTDFGFA	ATP	-	63	0			in	in	3.7	8.5	0	15	0.785	2.111		TRUE	FALSE	FALSE	FALSE	FALSE	FALSE	FALSE	FALSE	FALSE	FALSE	FALSE	FALSE	FALSE	FALSE	FALSE	14.928	48.4018	59.2813		FALSE	c1nc(c2c(n1)n(cn2)[C@H]3[C@@H]([C@@H]([C@H](O3)CO[P@@](=O)(O)O[P@](=O)(O)OP(=O)(O)O)O)O)N	FALSE	MT
7637	5p9j	A	A	Human	473	BTK			TK	KELGTGQFGVVKYVAIKMIEFIEEAKVMMNLSEKLVQLYGVFIITEYMANGCLLNYLREYLESKQFLHRDLAARNCLVVSDFGLS	8E8	-	2470	0			in	out	1.08	8.4	0	16	0.81	2.156		TRUE	TRUE	TRUE	FALSE	FALSE	FALSE	TRUE	FALSE	FALSE	FALSE	FALSE	FALSE	FALSE	FALSE	FALSE	16.8802	56.8722	64.6661		FALSE	CCC(=O)N1CCC[C@H](C1)n2c3c(c(n2)c4ccc(cc4)Oc5ccccc5)c(ncn3)N	TRUE	MT
11144	6nzm	A	A	Human	473	BTK			TK	KELGTGQFGVVKYVAIKMIEFIEEAKVMMNLSEKLVQLYGVFIITEYMANGCLLNYLREYLESKQFLHRDLAARNCLVVSDFGLS	L9S	-	3394	0			in	out	1.72	8.4	0	16	0.812	2.151		TRUE	FALSE	FALSE	FALSE	TRUE	FALSE	FALSE	FALSE	FALSE	FALSE	FALSE	FALSE	FALSE	FALSE	FALSE	16.7126	56.7059	41.656		FALSE	c1cc(cc(c1)NC(=O)Nc2c(cccc2F)N3CCCC3)[C@@H]4CN(CCN4CCO)c5c6cc[nH]c6ncn5	FALSE	MT
13538	6wtn	A	A	Human	436	JAK2			TK	QQLGKGNFGSVEMVAVKKLDFEREIEILKSLQDNIVKYKGVKLIMEYLPYGSLRDYLQKYLGTKRYIHRDLATRNILVIGDFGLT	RXT	-	3912	0			in	in	1.83	8.4	0	16	0.787	2.099		TRUE	FALSE	FALSE	TRUE	TRUE	FALSE	FALSE	FALSE	FALSE	FALSE	FALSE	FALSE	FALSE	FALSE	FALSE	15.1818	48.2958	51.4852		FALSE	c1c[nH]c2c1c(ncn2)c3cnn(c3)[C@H](CC#N)C4CCCC4	FALSE	HT
7032	5jrs	-	A	Human	473	BTK			TK	KELGTGQFGVVKYVAIKMIEFIEEAKVMMNLSEKLVQLYGVFIITEYMANGCLLNYLREYLESKQFLHRDLAARNCLVVSDFGLS	6MV	-	2240	0			in	out	1.97	8.4	0	16	0.814	2.147		TRUE	FALSE	FALSE	FALSE	FALSE	FALSE	FALSE	FALSE	FALSE	FALSE	FALSE	FALSE	FALSE	FALSE	FALSE	16.3137	55.7669	69.6878		FALSE	CC(C)(c1ccc2c(c1)[nH]c3c2c(ccc3C(=O)N)c4cccc(c4F)N5C=Nc6ccccc6C5=O)O	FALSE	HT
2432	3umx	A	A	Human	160	PIM1			CAMK	PLLGSGGFGSVYSVAIKHVRVPMEVVLLKKVSSGVIRLLDWVLILERPEVQDLFDFITEHCHNCGVLHRDIKDENILILIDFGSG	Q18	-	699	0			in	in	2.55	8.4	0	16	0.803	2.132		TRUE	FALSE	FALSE	FALSE	FALSE	FALSE	FALSE	FALSE	FALSE	FALSE	FALSE	FALSE	FALSE	FALSE	FALSE	17.5057	56.8907	44.3205		FALSE	c1ccc2c(c1)c(c[nH]2)/C=C\3/C(=O)c4ccc(c(c4O3)CN5CCCCCC5)O	FALSE	MT
13099	6w06	A	A	Human	473	BTK			TK	KELGTGQFGVVKYVAIKMIEFIEEAKVMMNLSEKLVQLYGVFIITEYMANGCLLNYLREYLESKQFLHRDLAARNCLVVSDFGLS	S5M	-	3869	0			in	out	1.55	8.3	0	17	0.815	2.148		TRUE	FALSE	FALSE	FALSE	TRUE	FALSE	FALSE	FALSE	FALSE	FALSE	FALSE	FALSE	FALSE	FALSE	FALSE	16.7492	57.462	72.1253		FALSE	CC(C)(C)c1ccc(cc1)C(=O)NCc2ccc(cc2)c3c4cc[nH]c4ncn3	FALSE	MT
7331	5kmm	-	A	Human	480	TRKA			TK	WELGEGAFGKVFLVAVKALDFQREAELLTMLQQHIVRFFGVLMVFEYMRHGDLNRFLRSYLAGLHFVHRDLATRNCLVIGDFGMS	6UJ	-	2334	0			out	in	2.12	8.3	0	9	0.998	2.429		FALSE	FALSE	TRUE	FALSE	FALSE	FALSE	FALSE	TRUE	FALSE	FALSE	FALSE	FALSE	TRUE	FALSE	FALSE	19.2472	62.1318	43.6296		FALSE	Cc1ncc(c(n1)c2ccccc2)NC(=O)Nc3cccc4c3cccc4	FALSE	MT
8679	6b8u	-	A	Human	509	BRAF			TKL	QRIGSGSFGTVYKVAVKMLAFKNEVGVLRKTRVNILLFMGYAIVTQWCEGSSLYHHLHIYLHAKSIIHRDLKSNNIFLIGDFGLA	8EN	-	2956	0			out	in	2.68	8.3	0	9	1.025	2.457		TRUE	TRUE	TRUE	FALSE	FALSE	TRUE	TRUE	FALSE	FALSE	FALSE	TRUE	FALSE	TRUE	FALSE	FALSE	18.6452	59.4715	30.8282		FALSE	Cc1ccc(cc1c2ccc3nc(cn3c2)NC(=O)C)NC(=O)c4cccc(c4)C(F)(F)F	FALSE	MT
5599	3ckx	-	A	Human	380	MST3			STE	EKIGKGSFGEVFKVAIKIIDIQQEITVLSQCDPYVTKYYGSWIIMEYLGGGSALDLLEPYLHSEKKIHRDIKAANVLLLADFGVA	STU	-	28	0			in	in	2.7	8.3	0	17	0.781	2.082		TRUE	FALSE	FALSE	FALSE	FALSE	FALSE	FALSE	FALSE	FALSE	FALSE	FALSE	FALSE	FALSE	FALSE	FALSE	16.6406	56.2441	71.4645		FALSE	C[C@@]12[C@@H]([C@@H](C[C@@H](O1)n3c4ccccc4c5c3c6n2c7ccccc7c6c8c5C(=O)NC8)NC)OC	FALSE	MT
7332	5kmn	-	A	Human	480	TRKA			TK	WELGEGAFGKVFLVAVKALDFQREAELLTMLQQHIVRFFGVLMVFEYMRHGDLNRFLRSYLAGLHFVHRDLATRNCLVIGDFGMS	6UK	-	2335	0			out	in	2.14	8.2	0	10	1.025	2.422		FALSE	FALSE	TRUE	FALSE	FALSE	FALSE	TRUE	TRUE	FALSE	FALSE	FALSE	FALSE	TRUE	FALSE	FALSE	19.2218	62.4483	49.6263		FALSE	Cc1ncc(c(n1)c2ccccc2)NC(=O)NCc3ccccc3C(F)(F)F	FALSE	MT
8737	5wr7	-	A	Human	480	TRKA			TK	WELGEGAFGKVFLVAVKALDFQREAELLTMLQQHIVRFFGVLMVFEYMRHGDLNRFLRSYLAGLHFVHRDLATRNCLVIGDFGMS	RCH	-	2968	0			out	in	2.76	8.2	0	14	0.918	2.32		TRUE	TRUE	TRUE	FALSE	FALSE	FALSE	TRUE	FALSE	FALSE	FALSE	TRUE	FALSE	TRUE	FALSE	FALSE	18.2409	58.7307	45.8534		FALSE	Cc1cc(cc(n1)C#Cc2ccc3c(c2)oc4c3C(=O)c5ccc(cc5C4(C)C)NS(=O)(=O)C)C(=O)NC(C)(C)C	FALSE	MT
5880	3pvb	-	A	Mouse	905	PKACa			AGC	KTLGTGSFGRVMLYAMKILHTLNEKRILQAVNPFLVKLEFSYMVMEYVAGGEMFSHLRRYLHSLDLIYRDLKPENLLIVTDFGFA	ANP	-	64	0			in	in	3.3	8.2	0	18	0.792	2.101		TRUE	FALSE	FALSE	FALSE	FALSE	FALSE	FALSE	FALSE	FALSE	FALSE	FALSE	FALSE	FALSE	FALSE	FALSE	14.1628	46.5099	55.6236		FALSE	c1nc(c2c(n1)n(cn2)[C@H]3[C@@H]([C@@H]([C@H](O3)CO[P@](=O)(O)O[P@@](=O)(NP(=O)(O)O)O)O)O)N	FALSE	MT
8304	5obr	-	A	Human	259	AurA			Other	RPLGKGKFGNVYLLALKVLQLRREVEIQSHLRPNILRLYGYYLILEYAPLGTVYRELQKYCHSKRVIHRDIKPENLLLIADFGWS	SKE	9QT	1685	2844			out-like	in	2.62	8.1	0	19	0.844	2.154		TRUE	FALSE	FALSE	TRUE	FALSE	FALSE	FALSE	FALSE	FALSE	FALSE	FALSE	FALSE	FALSE	FALSE	FALSE	17.2703	59.0722	78.8375		FALSE	c1cc(c(c(c1)F)C(=O)n2c(nc(n2)Nc3ccc(cc3)S(=O)(=O)N)N)F	FALSE	MT
10630	6di1	A	A	Human	473	BTK			TK	KELGTGQFGVVKYVAIKMIEFIEEAKVMMNLSEKLVQLYGVFIITEYMANGCLLNYLREYLESKQFLHRDLAARNCLVVSDFGLS	GJD	-	3253	0			in	out	1.1	8	0	0	0.81	2.165		TRUE	FALSE	FALSE	FALSE	FALSE	FALSE	FALSE	FALSE	FALSE	FALSE	FALSE	FALSE	FALSE	FALSE	FALSE	16.2127	55.3788	72.5682		FALSE	CCC(=O)N[C@H]1CCN(C1)c2ncc(c(n2)N)C(=O)N	TRUE	MT
10971	6hrp	-	A	Human	473	BTK			TK	KELGTGQFGVVKYVAIKMIEFIEEAKVMMNLSEKLVQLYGVFIITEYMANGCLLNYLREYLESKQFLHRDLAARNCLVVSDFGLS	GMQ	-	3346	0			in	out	1.12	8	0	0	0.813	2.15		TRUE	FALSE	FALSE	FALSE	TRUE	FALSE	FALSE	FALSE	FALSE	FALSE	FALSE	FALSE	FALSE	FALSE	FALSE	16.5035	56.0674	74.4686		FALSE	CC(C)(C)c1cc2c(c(c1)F)C(=O)N(N=C2)c3cccc(c3CO)C4=NN(C(=O)C(=C4)Nc5ccc(cn5)C(=O)N6CCOCC6)C	FALSE	HT
2925	4rfz	-	A	Human	473	BTK			TK	KELGTGQFGVVKYVAIKMIEFIEEAKVMMNLSEKLVQLYGVFIITEYMANGCLLNYLREYLESKQFLHRDLAARNCLVVSDFGLS	3OV	-	869	0			in	out	1.17	8	0	0	0.816	2.145		TRUE	FALSE	FALSE	FALSE	TRUE	FALSE	FALSE	FALSE	FALSE	FALSE	FALSE	FALSE	FALSE	FALSE	FALSE	17.0764	58.3494	69.6751		FALSE	CN1C=C(C=C(C1=O)Nc2ccc(cn2)C(=O)N3CCOCC3)c4cccc(c4CO)N5C=Cc6cc(cc(c6C5=O)F)N(C)C	FALSE	HT
13896	7n5o	A	A	Human	473	BTK			TK	KELGTGQFGVVKYVAIKMIEFIEEAKVMMNLSEKLVQLYGVFIITEYMANGCLLNYLREYLESKQFLHRDLAARNCLVVSDFGLS	0BQ	-	4098	0			in	out	1.25	8	0	0	0.812	2.168		TRUE	FALSE	FALSE	FALSE	FALSE	FALSE	FALSE	FALSE	FALSE	FALSE	FALSE	FALSE	FALSE	FALSE	FALSE	16.9375	57.9449	70.7422		FALSE	c1ccc2c(c1)[nH]c(n2)C3=NNC(=O)N3	FALSE	MT
11767	6j6m	A	A	Human	473	BTK			TK	KELGTGQFGVVKYVAIKMIEFIEEAKVMMNLSEKLVQLYGVFIITEYMANGCLLNYLREYLESKQFLHRDLAARNCLVVSDFGLS	BA0	-	3552	0			in	out	1.25	8	0	0	0.807	2.16		TRUE	TRUE	TRUE	FALSE	FALSE	FALSE	TRUE	FALSE	FALSE	FALSE	FALSE	FALSE	FALSE	FALSE	FALSE	17.1826	57.3017	69.6256		FALSE	CCC(=O)N1CCC(CC1)[C@@H]2CCNc3n2nc(c3C(=O)N)c4ccc(cc4)Oc5ccccc5	TRUE	MT
7633	5p9k	A	A	Human	473	BTK			TK	KELGTGQFGVVKYVAIKMIEFIEEAKVMMNLSEKLVQLYGVFIITEYMANGCLLNYLREYLESKQFLHRDLAARNCLVVSDFGLS	7G8	-	2468	0			in	out	1.28	8	0	0	0.812	2.159		TRUE	FALSE	FALSE	FALSE	FALSE	FALSE	FALSE	FALSE	FALSE	FALSE	FALSE	FALSE	FALSE	FALSE	FALSE	17.3314	59.2978	66.7319		FALSE	CCC(=O)Nc1cccc(c1)Nc2c(cnc(n2)Nc3ccc(cc3)Oc4ccnc(c4)C(=O)NC)F	TRUE	MT
10629	6di0	A	A	Human	473	BTK			TK	KELGTGQFGVVKYVAIKMIEFIEEAKVMMNLSEKLVQLYGVFIITEYMANGCLLNYLREYLESKQFLHRDLAARNCLVVSDFGLS	GJG	-	3252	0			in	out	1.3	8	0	0	0.811	2.166		TRUE	FALSE	FALSE	FALSE	FALSE	FALSE	FALSE	FALSE	FALSE	FALSE	FALSE	FALSE	FALSE	FALSE	FALSE	16.9785	57.4421	65.0287		FALSE	c1cc(ncc1C(=O)N)NC2CCCCC2	FALSE	MT
7393	5u9d	A	A	Human	473	BTK			TK	KELGTGQFGVVKYVAIKMIEFIEEAKVMMNLSEKLVQLYGVFIITEYMANGCLLNYLREYLESKQFLHRDLAARNCLVVSDFGLS	83P	-	2355	0			in	out	1.33	8	0	0	0.81	2.153		TRUE	FALSE	FALSE	FALSE	TRUE	FALSE	FALSE	FALSE	FALSE	FALSE	FALSE	FALSE	FALSE	FALSE	FALSE	17.8523	59.3759	39.6808		FALSE	CNC(=O)[C@H]1Cc2c3ccccc3[nH]c2CN1C(=O)c4c(cco4)CNc5ccc6c(c5)nccn6	FALSE	MT
5925	4dfx	A	E	Mouse	905	PKACa			AGC	KTLGTGSFGRVMLYAMKILHTLNEKRILQAVNPFLVKLEFSYMVMEYVAGGEMFSHLRRYLHSLDLIYRDLKPENLLIVTDFGFA	ANP	-	64	0			in	in	1.35	8	0	0	0.777	2.091		TRUE	FALSE	FALSE	FALSE	FALSE	FALSE	FALSE	FALSE	FALSE	FALSE	FALSE	FALSE	FALSE	FALSE	FALSE	17.1027	55.6072	73.2311		FALSE	c1nc(c2c(n1)n(cn2)[C@H]3[C@@H]([C@@H]([C@H](O3)CO[P@](=O)(O)O[P@@](=O)(NP(=O)(O)O)O)O)O)N	FALSE	MT
10972	6hrt	-	A	Human	473	BTK			TK	KELGTGQFGVVKYVAIKMIEFIEEAKVMMNLSEKLVQLYGVFIITEYMANGCLLNYLREYLESKQFLHRDLAARNCLVVSDFGLS	GMW	-	3347	0			in	out	1.36	8	0	0	0.814	2.151		TRUE	FALSE	FALSE	FALSE	TRUE	FALSE	FALSE	FALSE	FALSE	FALSE	FALSE	FALSE	FALSE	FALSE	FALSE	16.6641	56.7266	71.2318		FALSE	CC(C)(C)c1cc2c(c(c1)F)C(=O)N(N=C2)c3cccc4c3C[C@@H](CC5=C4C=C(C(=O)N5C)Nc6ccc(cn6)C(=O)N7CCOCC7)O	FALSE	HT
6259	4rx5	A	A	Human	473	BTK			TK	KELGTGQFGVVKYVAIKMIEFIEEAKVMMNLSEKLVQLYGVFIITEYMANGCLLNYLREYLESKQFLHRDLAARNCLVVSDFGLS	3YO	PG0	1938	1937			in	out	1.36	8	0	0	0.821	2.155		TRUE	FALSE	FALSE	FALSE	TRUE	FALSE	FALSE	FALSE	FALSE	FALSE	FALSE	FALSE	FALSE	FALSE	FALSE	16.7882	58.529	67.6694		FALSE	Cc1c(ccc(c1NC(=O)c2cc3ccccc3s2)F)C4=NNC(=O)C(=C4)Nc5cc6n(n5)CCN(C6)C	FALSE	MT
13855	7ree	A	A	Human	436	JAK2			TK	QQLGKGNFGSVEMVAVKKLDFEREIEILKSLQDNIVKYKGVKLIMEYLPYGSLRDYLQKYLGTKRYIHRDLATRNILVIGDFGLT	4LY	-	4085	0			in	in	1.38	8	0	0	0.783	2.093		TRUE	FALSE	FALSE	TRUE	TRUE	FALSE	FALSE	FALSE	FALSE	FALSE	FALSE	FALSE	FALSE	FALSE	FALSE	15.8806	50.2479	39.7632		FALSE	CCS(=O)(=O)N1CC(C1)(CC#N)n2cc(cn2)c3c4cc[nH]c4nc(n3)Nc5cc(c(c(c5)F)C6=CCN(CC6)C)F	FALSE	MT
13562	7kxq	A	A	Human	473	BTK			TK	KELGTGQFGVVKYVAIKMIEFIEEAKVMMNLSEKLVQLYGVFIITEYMANGCLLNYLREYLESKQFLHRDLAARNCLVVSDFGLS	X9Y	-	4000	0			in	out	1.38	8	0	0	0.817	2.149		TRUE	FALSE	FALSE	FALSE	TRUE	FALSE	FALSE	FALSE	FALSE	FALSE	FALSE	FALSE	FALSE	FALSE	FALSE	16.6332	57.4368	69.669		FALSE	Cc1c(c(n(n1)C(C)C)C)c2[nH]c3c(n2)c(ccn3)c4ccc5c(c4)CCCC[C@H]5NC(=O)c6nc(no6)C(C)(C)C	FALSE	MT
7051	5kup	A	A	Human	473	BTK			TK	KELGTGQFGVVKYVAIKMIEFIEEAKVMMNLSEKLVQLYGVFIITEYMANGCLLNYLREYLESKQFLHRDLAARNCLVVSDFGLS	6XL	PG0	2249	1937			in	out	1.39	8	0	0	0.82	2.158		TRUE	FALSE	FALSE	FALSE	TRUE	FALSE	FALSE	FALSE	FALSE	FALSE	FALSE	FALSE	FALSE	FALSE	FALSE	16.9585	59.6555	67.9494		FALSE	CC(C)(C)c1cc2c(c(c1)F)C(=O)N(N=C2)c3c(c(ccn3)C4=CN(C(=O)C(=C4)Nc5ccncn5)C)CO	FALSE	MT
10964	6nfh	A	A	Human	473	BTK			TK	KELGTGQFGVVKYVAIKMIEFIEEAKVMMNLSEKLVQLYGVFIITEYMANGCLLNYLREYLESKQFLHRDLAARNCLVVSDFGLS	KLM	-	3343	0			in	out	1.4	8	0	0	0.812	2.161		TRUE	FALSE	FALSE	FALSE	FALSE	FALSE	FALSE	FALSE	FALSE	FALSE	FALSE	FALSE	FALSE	FALSE	FALSE	17.3514	59.4417	70.4454		FALSE	CN(C)C[C@@H](COc1ccc(cc1)Nc2ncc3c(n2)N(C(=O)C(=O)N3)c4ccc5c(c4)CCC5)O	FALSE	MT
11529	6omu	A	A	Human	473	BTK			TK	KELGTGQFGVVKYVAIKMIEFIEEAKVMMNLSEKLVQLYGVFIITEYMANGCLLNYLREYLESKQFLHRDLAARNCLVVSDFGLS	MZJ	-	3485	0			in	out	1.41	8	0	0	0.81	2.158		TRUE	TRUE	TRUE	FALSE	FALSE	FALSE	TRUE	FALSE	FALSE	FALSE	FALSE	FALSE	FALSE	FALSE	FALSE	17.2889	57.7506	66.9706		FALSE	C=CC(=O)N1CCC(CC1)CNc2c(c(ncn2)N)c3ccc(cc3)Oc4ccccc4	FALSE	MT
5613	4qmt	-	A	Human	380	MST3			STE	EKIGKGSFGEVFKVAIKIIDIQQEITVLSQCDPYVTKYYGSWIIMEYLGGGSALDLLEPYLHSEKKIHRDIKAANVLLLADFGVA	H1N	-	1777	0			in	in	1.5	8	0	0	0.776	2.091		TRUE	FALSE	FALSE	FALSE	FALSE	FALSE	FALSE	FALSE	FALSE	FALSE	FALSE	FALSE	FALSE	FALSE	FALSE	16.6489	57.7477	73.3793		FALSE	CCS(=O)(=O)Nc1ccc2c(c1)C(C(=O)N2)/C(=N/c3ccc(cc3)CN4CCCCC4)/c5ccccc5	FALSE	HT
5594	3a7j	-	A	Human	380	MST3			STE	EKIGKGSFGEVFKVAIKIIDIQQEITVLSQCDPYVTKYYGSWIIMEYLGGGSALDLLEPYLHSEKKIHRDIKAANVLLLADFGVA	ADP	-	26	0			in	in	1.5	8	0	0	0.778	2.088		TRUE	FALSE	FALSE	FALSE	TRUE	FALSE	FALSE	FALSE	FALSE	FALSE	FALSE	FALSE	FALSE	FALSE	FALSE	16.5955	55.72	63.1209		FALSE	c1nc(c2c(n1)n(cn2)[C@H]3[C@@H]([C@@H]([C@H](O3)CO[P@](=O)(O)OP(=O)(O)O)O)O)N	FALSE	MT
7508	5t18	A	A	Human	473	BTK			TK	KELGTGQFGVVKYVAIKMIEFIEEAKVMMNLSEKLVQLYGVFIITEYMANGCLLNYLREYLESKQFLHRDLAARNCLVVSDFGLS	73T	-	2410	0			in	out	1.5	8	0	27	0.813	2.154		TRUE	FALSE	FALSE	FALSE	FALSE	FALSE	FALSE	FALSE	FALSE	FALSE	FALSE	FALSE	FALSE	FALSE	FALSE	17.1431	59.276	68.7728		FALSE	Cc1c(cccc1N2C(=O)c3cccc(c3N(C2=O)C)F)c4c(cc(c5c4c6c([nH]5)C[C@H](CC6)C(C)(C)O)C(=O)N)F	FALSE	MT
2895	4otq	-	A	Human	473	BTK			TK	KELGTGQFGVVKYVAIKMIEFIEEAKVMMNLSEKLVQLYGVFIITEYMANGCLLNYLREYLESKQFLHRDLAARNCLVVSDFGLS	2V2	-	856	0			in	out	1.55	8	0	0	0.815	2.15		TRUE	FALSE	FALSE	FALSE	TRUE	FALSE	FALSE	FALSE	FALSE	FALSE	FALSE	FALSE	FALSE	FALSE	FALSE	16.7029	56.303	71.0974		FALSE	Cc1c(cccc1N2C=Nc3cc(ccc3C2=O)C(C)(C)C)C4=CN(C(=O)C(=C4)NC(=O)NC)C	FALSE	HT
2913	4ot5	-	A	Human	473	BTK			TK	KELGTGQFGVVKYVAIKMIEFIEEAKVMMNLSEKLVQLYGVFIITEYMANGCLLNYLREYLESKQFLHRDLAARNCLVVSDFGLS	481	-	864	0			in	out	1.55	8	0	0	0.814	2.151		TRUE	FALSE	FALSE	FALSE	TRUE	FALSE	FALSE	FALSE	FALSE	FALSE	FALSE	FALSE	FALSE	FALSE	FALSE	17.0018	56.7577	67.728		FALSE	CC(C)(C)c1ccc(cc1)C(=O)Nc2cccc(c2)c3cn4ccnc4c(n3)Nc5ccc(cc5)C(=O)N6CCN(CC6)C	FALSE	HT
5606	4qmu	A	A	Human	380	MST3			STE	EKIGKGSFGEVFKVAIKIIDIQQEITVLSQCDPYVTKYYGSWIIMEYLGGGSALDLLEPYLHSEKKIHRDIKAANVLLLADFGVA	SKE	-	1685	0			in	in	1.55	8	0	0	0.774	2.092		TRUE	FALSE	FALSE	TRUE	FALSE	FALSE	FALSE	FALSE	FALSE	FALSE	FALSE	FALSE	FALSE	FALSE	FALSE	17.4909	60.5083	72.6512		FALSE	c1cc(c(c(c1)F)C(=O)n2c(nc(n2)Nc3ccc(cc3)S(=O)(=O)N)N)F	FALSE	HT
13895	7n5r	A	A	Human	473	BTK			TK	KELGTGQFGVVKYVAIKMIEFIEEAKVMMNLSEKLVQLYGVFIITEYMANGCLLNYLREYLESKQFLHRDLAARNCLVVSDFGLS	0UW	-	4097	0			in	out	1.55	8	0	0	0.811	2.167		TRUE	FALSE	FALSE	FALSE	FALSE	FALSE	FALSE	FALSE	FALSE	FALSE	FALSE	FALSE	FALSE	FALSE	FALSE	17.0912	58.4594	71.5506		FALSE	c1ccc(cc1)C2=NNC(=O)N2	FALSE	MT
5881	4iai	A	A	Mouse	905	PKACa			AGC	KTLGTGSFGRVMLYAMKILHTLNEKRILQAVNPFLVKLEFSYMVMEYVAGGEMFSHLRRYLHSLDLIYRDLKPENLLIVTDFGFA	ADP	-	26	0			in	in	1.55	8	0	0	0.778	2.098		TRUE	FALSE	FALSE	FALSE	FALSE	FALSE	FALSE	FALSE	FALSE	FALSE	FALSE	FALSE	FALSE	FALSE	FALSE	14.7384	48.1757	65.8198		FALSE	c1nc(c2c(n1)n(cn2)[C@H]3[C@@H]([C@@H]([C@H](O3)CO[P@](=O)(O)OP(=O)(O)O)O)O)N	FALSE	HT
5963	4hpu	A	E	Mouse	905	PKACa			AGC	KTLGTGSFGRVMLYAMKILHTLNEKRILQAVNPFLVKLEFSYMVMEYVAGGEMFSHLRRYLHSLDLIYRDLKPENLLIVTDFGFA	ANP	-	64	0			in	in	1.55	8	0	0	0.777	2.092		TRUE	FALSE	FALSE	FALSE	TRUE	FALSE	FALSE	FALSE	FALSE	FALSE	FALSE	FALSE	FALSE	FALSE	FALSE	17.058	55.4203	73.5478		FALSE	c1nc(c2c(n1)n(cn2)[C@H]3[C@@H]([C@@H]([C@H](O3)CO[P@](=O)(O)O[P@@](=O)(NP(=O)(O)O)O)O)O)N	FALSE	MT
12661	6vpm	A	A	Human	259	AurA			Other	RPLGKGKFGNVYLLALKVLQLRREVEIQSHLRPNILRLYGYYLILEYAPLGTVYRELQKYCHSKRVIHRDIKPENLLLIADFGWS	AMP	R74	140	3810			in	in	1.58	8	0	0	0.779	2.097		TRUE	FALSE	FALSE	FALSE	TRUE	FALSE	FALSE	FALSE	FALSE	FALSE	FALSE	FALSE	FALSE	FALSE	FALSE	19.3798	66.5081	65.9689		FALSE	c1nc(c2c(n1)n(cn2)[C@H]3[C@@H]([C@@H]([C@H](O3)COP(=O)(O)O)O)O)N	FALSE
7357	5tq8	-	A	Human	436	JAK2			TK	QQLGKGNFGSVEMVAVKKLDFEREIEILKSLQDNIVKYKGVKLIMEYLPYGSLRDYLQKYLGTKRYIHRDLATRNILVIGDFGLT	7GS	-	2345	0			in	in	1.59	8	0	0	0.782	2.103		TRUE	TRUE	FALSE	FALSE	FALSE	FALSE	TRUE	FALSE	FALSE	FALSE	FALSE	FALSE	FALSE	FALSE	FALSE	17.1299	55.3527	49.2878		FALSE	CCc1cc(c(cc1c2ccc3c(c2)n[nH]c3c4[nH]c5c(n4)CCN(C5)C(=O)c6cnc(cn6)N7CCCCC7)F)O	FALSE	HT
9602	5vfi	A	A	Human	473	BTK			TK	KELGTGQFGVVKYVAIKMIEFIEEAKVMMNLSEKLVQLYGVFIITEYMANGCLLNYLREYLESKQFLHRDLAARNCLVVSDFGLS	9AJ	-	3031	0			in	out	1.59	8	0	0	0.813	2.156		TRUE	FALSE	FALSE	FALSE	TRUE	FALSE	FALSE	FALSE	FALSE	FALSE	FALSE	FALSE	FALSE	FALSE	FALSE	16.6243	56.7365	74.9425		FALSE	C[C@H]1CN(CCN1c2ccc(nc2)NC3=CC(=CN(C3=O)C)c4ccnc(c4CO)N5CCn6c(cc7c6CC(C7)(C)C)C5=O)C8COC8	FALSE	MT
8002	5j87	A	A	Human	473	BTK			TK	KELGTGQFGVVKYVAIKMIEFIEEAKVMMNLSEKLVQLYGVFIITEYMANGCLLNYLREYLESKQFLHRDLAARNCLVVSDFGLS	N42	-	2674	0			in	out	1.59	8	0	0	0.813	2.157		TRUE	FALSE	FALSE	FALSE	TRUE	FALSE	FALSE	FALSE	FALSE	FALSE	FALSE	FALSE	FALSE	FALSE	FALSE	16.8913	57.8262	68.4538		FALSE	Cc1c(cccc1NC(=O)c2ccc(cc2)C(C)(C)C)C3=CN(C(=O)C(=C3)Nc4ccc(c(c4)NC(=O)C=C)C(=O)N5CCOCC5)C	TRUE	MT
2322	3a99	-	A	Human	160	PIM1			CAMK	PLLGSGGFGSVYSVAIKHVRVPMEVVLLKKVSSGVIRLLDWVLILERPEVQDLFDFITEHCHNCGVLHRDIKDENILILIDFGSG	ANP	-	64	0			in	in	1.6	8	0	0	0.802	2.158		TRUE	FALSE	FALSE	FALSE	TRUE	FALSE	FALSE	FALSE	FALSE	FALSE	FALSE	FALSE	FALSE	FALSE	FALSE	16.9926	54.6509	21.7057		FALSE	c1nc(c2c(n1)n(cn2)[C@H]3[C@@H]([C@@H]([C@H](O3)CO[P@](=O)(O)O[P@@](=O)(NP(=O)(O)O)O)O)O)N	FALSE	HT
5577	4qmw	A	A	Human	380	MST3			STE	EKIGKGSFGEVFKVAIKIIDIQQEITVLSQCDPYVTKYYGSWIIMEYLGGGSALDLLEPYLHSEKKIHRDIKAANVLLLADFGVA	KS1	-	802	0			in	in	1.6	8	0	0	0.779	2.093		TRUE	TRUE	FALSE	FALSE	FALSE	FALSE	TRUE	FALSE	FALSE	FALSE	FALSE	FALSE	FALSE	FALSE	FALSE	17.1878	59.1838	67.3856		FALSE	c1c[nH]c2c1cc(cn2)c3c4c(ncnc4n(n3)C5CCCC5)N	FALSE	HT
13893	7n5x	A	A	Human	473	BTK			TK	KELGTGQFGVVKYVAIKMIEFIEEAKVMMNLSEKLVQLYGVFIITEYMANGCLLNYLREYLESKQFLHRDLAARNCLVVSDFGLS	0GW	-	4096	0			in	out	1.6	8	0	0	0.811	2.167		TRUE	FALSE	FALSE	FALSE	FALSE	FALSE	FALSE	FALSE	FALSE	FALSE	FALSE	FALSE	FALSE	FALSE	FALSE	17.237	59.1364	71.435		FALSE	CCOc1c2ccccc2cc(n1)C3=NNC(=O)N3	FALSE	MT
2934	4z3v	A	A	Human	473	BTK			TK	KELGTGQFGVVKYVAIKMIEFIEEAKVMMNLSEKLVQLYGVFIITEYMANGCLLNYLREYLESKQFLHRDLAARNCLVVSDFGLS	4L6	-	865	0			in	out	1.6	8	0	0	0.81	2.164		TRUE	FALSE	FALSE	FALSE	TRUE	FALSE	FALSE	FALSE	FALSE	FALSE	FALSE	FALSE	FALSE	FALSE	FALSE	15.7774	53.4199	73.3536		FALSE	Cc1cc2cn[nH]c2cc1c3cccc4c3nnc(c4N)C(=O)N	FALSE	MT
5903	4iak	A	A	Mouse	905	PKACa			AGC	KTLGTGSFGRVMLYAMKILHTLNEKRILQAVNPFLVKLEFSYMVMEYVAGGEMFSHLRRYLHSLDLIYRDLKPENLLIVTDFGFA	ADP	-	26	0			in	in	1.6	8	0	0	0.777	2.087		TRUE	FALSE	FALSE	FALSE	TRUE	FALSE	FALSE	FALSE	FALSE	FALSE	FALSE	FALSE	FALSE	FALSE	FALSE	17.4755	57.0855	74.1826		FALSE	c1nc(c2c(n1)n(cn2)[C@H]3[C@@H]([C@@H]([C@H](O3)CO[P@](=O)(O)OP(=O)(O)O)O)O)N	FALSE	MT
5610	4u8z	-	A	Human	380	MST3			STE	EKIGKGSFGEVFKVAIKIIDIQQEITVLSQCDPYVTKYYGSWIIMEYLGGGSALDLLEPYLHSEKKIHRDIKAANVLLLADFGVA	3FE	-	1776	0			in	in	1.63	8	0	0	0.782	2.101		TRUE	FALSE	FALSE	FALSE	FALSE	FALSE	FALSE	FALSE	FALSE	FALSE	FALSE	FALSE	FALSE	FALSE	FALSE	15.921	56.5259	84.1166		FALSE	c1cc(cc(c1)c2c[nH]c3c2c(ncn3)N4CCOCC4)C#N	FALSE	HT
5968	4ib1	A	A	Mouse	905	PKACa			AGC	KTLGTGSFGRVMLYAMKILHTLNEKRILQAVNPFLVKLEFSYMVMEYVAGGEMFSHLRRYLHSLDLIYRDLKPENLLIVTDFGFA	ADP	-	26	0			in	in	1.63	8	0	0	0.777	2.096		TRUE	FALSE	FALSE	FALSE	FALSE	FALSE	FALSE	FALSE	FALSE	FALSE	FALSE	FALSE	FALSE	FALSE	FALSE	14.7646	48.3676	65.83		FALSE	c1nc(c2c(n1)n(cn2)[C@H]3[C@@H]([C@@H]([C@H](O3)CO[P@](=O)(O)OP(=O)(O)O)O)O)N	FALSE	HT
2926	4zly	A	A	Human	473	BTK			TK	KELGTGQFGVVKYVAIKMIEFIEEAKVMMNLSEKLVQLYGVFIITEYMANGCLLNYLREYLESKQFLHRDLAARNCLVVSDFGLS	4RU	-	866	0			in	out	1.65	8	0	0	0.811	2.172		TRUE	FALSE	FALSE	FALSE	FALSE	FALSE	FALSE	FALSE	FALSE	FALSE	FALSE	FALSE	FALSE	FALSE	FALSE	16.3862	55.8715	72.6484		FALSE	c1ccc2c(c1)c(c(nn2)C(=O)N)N	FALSE	MT
6820	5l8j	A	A	Human	259	AurA			Other	RPLGKGKFGNVYLLALKVLQLRREVEIQSHLRPNILRLYGYYLILEYAPLGTVYRELQKYCHSKRVIHRDIKPENLLLIADFGWS	ADP	-	26	0			out-like	in	1.68	8	0	30	0.859	2.179		TRUE	FALSE	FALSE	FALSE	TRUE	FALSE	FALSE	FALSE	FALSE	FALSE	FALSE	FALSE	FALSE	FALSE	FALSE	19.0175	63.8412	80.9237		FALSE	c1nc(c2c(n1)n(cn2)[C@H]3[C@@H]([C@@H]([C@H](O3)CO[P@](=O)(O)OP(=O)(O)O)O)O)N	FALSE	MT
13397	7b7r	-	A	Human	383	MAP2K1			STE	SELGAGNGGVVFKMARKLIQIIRELQVLHECNPYIVGFYGASICMEHMDGGSLDQVLKKLREKHKIMHRDVKPSNILVLCDFGVS	ANP	-	64	0			in	out	1.7	8	0	0	0.84	2.216		TRUE	TRUE	TRUE	FALSE	FALSE	FALSE	TRUE	TRUE	FALSE	FALSE	FALSE	FALSE	FALSE	FALSE	TRUE	14.1115	46.7634	52.811		FALSE	c1nc(c2c(n1)n(cn2)[C@H]3[C@@H]([C@@H]([C@H](O3)CO[P@](=O)(O)O[P@@](=O)(NP(=O)(O)O)O)O)O)N	FALSE
2353	3r04	A	A	Human	160	PIM1			CAMK	PLLGSGGFGSVYSVAIKHVRVPMEVVLLKKVSSGVIRLLDWVLILERPEVQDLFDFITEHCHNCGVLHRDIKDENILILIDFGSG	UNQ	-	672	0			in	in	1.7	8	0	0	0.811	2.141		TRUE	FALSE	FALSE	FALSE	FALSE	FALSE	FALSE	FALSE	FALSE	FALSE	FALSE	FALSE	FALSE	FALSE	FALSE	16.4193	52.99	40.8741		FALSE	c1cc2c(cc1c3cncc(n3)NC4CCC(CC4)N)cc(o2)C(=O)O	FALSE	MT
13402	7b9l	A	A	Human	383	MAP2K1			STE	SELGAGNGGVVFKMARKLIQIIRELQVLHECNPYIVGFYGASICMEHMDGGSLDQVLKKLREKHKIMHRDVKPSNILVLCDFGVS	ANP	-	64	0			in	out	1.7	8	0	0	0.838	2.217		TRUE	TRUE	TRUE	FALSE	FALSE	FALSE	TRUE	TRUE	FALSE	FALSE	FALSE	FALSE	FALSE	FALSE	FALSE	14.231	47.0516	55.027		FALSE	c1nc(c2c(n1)n(cn2)[C@H]3[C@@H]([C@@H]([C@H](O3)CO[P@](=O)(O)O[P@@](=O)(NP(=O)(O)O)O)O)O)N	FALSE
2935	4rfy	A	A	Human	473	BTK			TK	KELGTGQFGVVKYVAIKMIEFIEEAKVMMNLSEKLVQLYGVFIITEYMANGCLLNYLREYLESKQFLHRDLAARNCLVVSDFGLS	3OU	-	873	0			in	out	1.7	8	0	0	0.813	2.148		TRUE	FALSE	FALSE	FALSE	TRUE	FALSE	FALSE	FALSE	FALSE	FALSE	FALSE	FALSE	FALSE	FALSE	FALSE	16.6882	56.14	73.1352		FALSE	CN1C=C(C=C(C1=O)Nc2ccc(cn2)C(=O)N3CCOCC3)c4cccc(c4CO)N5CCc6cc(ccc6C5=O)N(C)C	FALSE	HT
6296	3x2w	A	A	Mouse	905	PKACa			AGC	KTLGTGSFGRVMLYAMKILHTLNEKRILQAVNPFLVKLEFSYMVMEYVAGGEMFSHLRRYLHSLDLIYRDLKPENLLIVTDFGFA	ATP	-	63	0			in	in	1.7	8	0	0	0.776	2.09		TRUE	FALSE	FALSE	FALSE	TRUE	FALSE	FALSE	FALSE	FALSE	FALSE	FALSE	FALSE	FALSE	FALSE	FALSE	17.6731	57.533	74.1979		FALSE	c1nc(c2c(n1)n(cn2)[C@H]3[C@@H]([C@@H]([C@H](O3)CO[P@@](=O)(O)O[P@](=O)(O)OP(=O)(O)O)O)O)N	FALSE	MT
10936	6no9	-	A	Human	160	PIM1			CAMK	PLLGSGGFGSVYSVAIKHVRVPMEVVLLKKVSSGVIRLLDWVLILERPEVQDLFDFITEHCHNCGVLHRDIKDENILILIDFGSG	KUV	-	3336	0			in	in	1.71	8	0	0	0.803	2.149		TRUE	FALSE	FALSE	FALSE	FALSE	FALSE	FALSE	FALSE	FALSE	FALSE	FALSE	FALSE	FALSE	FALSE	FALSE	17.3718	56.6377	38.8139		FALSE	Cn1c(c(cn1)NC(=O)c2c(sc(n2)c3c(cccc3F)F)N)N4CC[C@H]([C@@H](CC4)F)N	FALSE	HT
7632	5p9f	A	A	Human	473	BTK			TK	KELGTGQFGVVKYVAIKMIEFIEEAKVMMNLSEKLVQLYGVFIITEYMANGCLLNYLREYLESKQFLHRDLAARNCLVVSDFGLS	2VL	-	860	0			in	out	1.71	8	0	0	0.813	2.155		TRUE	FALSE	FALSE	FALSE	TRUE	FALSE	FALSE	FALSE	FALSE	FALSE	FALSE	FALSE	FALSE	FALSE	FALSE	16.4729	55.77	73.6067		FALSE	Cc1c(cccc1NC(=O)c2cc3c(s2)CCCC3)C4=CN(C(=O)C(=N4)Nc5ccc(cc5)[C@@H]6C(=O)N(CCN6C)C)C	FALSE	MT
10866	6c2t	A	A	Human	259	AurA			Other	RPLGKGKFGNVYLLALKVLQLRREVEIQSHLRPNILRLYGYYLILEYAPLGTVYRELQKYCHSKRVIHRDIKPENLLLIADFGWS	EGJ	-	3315	0			out-like	in	1.73	8	0	23	0.87	2.144		TRUE	FALSE	FALSE	FALSE	FALSE	FALSE	FALSE	FALSE	FALSE	FALSE	FALSE	FALSE	FALSE	FALSE	FALSE	18.2532	60.8764	47.1959		FALSE	C[C@H]1C[C@](CCN1Cc2cccc(c2F)Cl)(Cc3c4ccccc4cc(n3)Nc5nccs5)C(=O)O	FALSE	MT
13129	6vrv	-	A	Human	160	PIM1			CAMK	PLLGSGGFGSVYSVAIKHVRVPMEVVLLKKVSSGVIRLLDWVLILERPEVQDLFDFITEHCHNCGVLHRDIKDENILILIDFGSG	WFY	-	3880	0			in	in	1.74	8	0	0	0.8	2.128		TRUE	FALSE	FALSE	FALSE	FALSE	FALSE	FALSE	FALSE	FALSE	FALSE	FALSE	FALSE	FALSE	FALSE	FALSE	16.2107	53.7218	38.1425		FALSE	Cc1cn(c2c1c(cc(n2)C(=O)N)Cl)[C@@H](C)[C@@]3(CCNC3)F	FALSE	MT
13536	6wto	A	A	Human	436	JAK2			TK	QQLGKGNFGSVEMVAVKKLDFEREIEILKSLQDNIVKYKGVKLIMEYLPYGSLRDYLQKYLGTKRYIHRDLATRNILVIGDFGLT	3JW	-	1005	0			in	in	1.74	8	0	47	0.786	2.093		TRUE	FALSE	FALSE	TRUE	TRUE	FALSE	FALSE	FALSE	FALSE	FALSE	FALSE	FALSE	FALSE	FALSE	FALSE	16.4236	51.9928	29.9116		FALSE	CCS(=O)(=O)N1CC(C1)(CC#N)n2cc(cn2)c3c4cc[nH]c4ncn3	FALSE	MT
11810	6uya	A	A	Human	489	IRAK4			TKL	NKMGEGGFGVVYKVAVKKLQFDQEIKVMAKCQENLVELLGFCLVYVYMPNGSLLDRLSCFLHENHHIHRDIKSANILLISDFGLA	QL7	-	3567	0			in	in	1.74	8	0	0	0.782	2.106		TRUE	FALSE	FALSE	FALSE	FALSE	FALSE	FALSE	FALSE	FALSE	FALSE	FALSE	FALSE	FALSE	FALSE	FALSE	14.3974	46.516	67.3999		FALSE	CC(C)([C@@H](CN1Cc2cc(c(cc2C1=O)N3CCOCC3)NC(=O)c4cnn5c4nccc5)F)O	FALSE	HT
12740	6l17	-	A	Human	160	PIM1			CAMK	PLLGSGGFGSVYSVAIKHVRVPMEVVLLKKVSSGVIRLLDWVLILERPEVQDLFDFITEHCHNCGVLHRDIKDENILILIDFGSG	E2X	-	3817	0			in	in	1.75	8	0	0	0.806	2.134		TRUE	FALSE	FALSE	FALSE	FALSE	FALSE	FALSE	FALSE	FALSE	FALSE	FALSE	FALSE	FALSE	FALSE	FALSE	16.076	52.6896	42.176		FALSE	c1cncc2c1N(c3cc(c(cc3O2)N)Cl)CCC[C@@H]4CCCNC4	FALSE	HT
13049	7b32	-	A	Human	380	MST3			STE	EKIGKGSFGEVFKVAIKIIDIQQEITVLSQCDPYVTKYYGSWIIMEYLGGGSALDLLEPYLHSEKKIHRDIKAANVLLLADFGVA	SQQ	-	3858	0			in	in	1.75	8	0	21	0.819	2.111		TRUE	TRUE	TRUE	FALSE	FALSE	TRUE	TRUE	FALSE	FALSE	FALSE	FALSE	FALSE	FALSE	FALSE	FALSE	17.4363	61.7179	75.3437		FALSE	Cc1cccc(n1)c2ccc(c(c2)Cl)C3=Cc4cnc(nc4N(C3=O)CC5OCC(CO5)N)Nc6ccccc6OC	FALSE	MT
13154	6x8e	A	A	Human	436	JAK2			TK	QQLGKGNFGSVEMVAVKKLDFEREIEILKSLQDNIVKYKGVKLIMEYLPYGSLRDYLQKYLGTKRYIHRDLATRNILVIGDFGLT	UWP	-	3888	0			in	in	1.75	8	0	0	0.782	2.092		TRUE	FALSE	FALSE	TRUE	TRUE	FALSE	FALSE	FALSE	FALSE	FALSE	FALSE	FALSE	FALSE	FALSE	FALSE	15.4362	49.2879	58.3525		FALSE	Cn1cc(cn1)c2cn3c(ccn3)c(n2)c4cnn(c4)C5(CN(C5)CC(F)(F)F)CC#N	FALSE	MT
5614	4w8d	-	A	Human	380	MST3			STE	EKIGKGSFGEVFKVAIKIIDIQQEITVLSQCDPYVTKYYGSWIIMEYLGGGSALDLLEPYLHSEKKIHRDIKAANVLLLADFGVA	3JA	-	1778	0			in	in	1.77	8	0	0	0.775	2.095		TRUE	FALSE	FALSE	FALSE	FALSE	FALSE	FALSE	FALSE	FALSE	FALSE	FALSE	FALSE	FALSE	FALSE	FALSE	15.7199	55.0349	83.6197		FALSE	Cn1cc(cn1)c2c[nH]c3c2c(ncn3)N4CCOCC4	FALSE	HT
5607	4qmq	A	A	Human	380	MST3			STE	EKIGKGSFGEVFKVAIKIIDIQQEITVLSQCDPYVTKYYGSWIIMEYLGGGSALDLLEPYLHSEKKIHRDIKAANVLLLADFGVA	34U	-	1775	0			in	in	1.77	8	0	0	0.779	2.105		TRUE	TRUE	FALSE	FALSE	FALSE	FALSE	FALSE	FALSE	FALSE	FALSE	FALSE	FALSE	FALSE	FALSE	FALSE	14.8474	52.0498	75.6955		FALSE	COCCOc1ccc2c(c1)ncn2c3ccc4cccc(c4n3)N5CCC(CC5)N	FALSE	HT
11104	6o95	A	A	Human	489	IRAK4			TKL	NKMGEGGFGVVYKVAVKKLQFDQEIKVMAKCQENLVELLGFCLVYVYMPNGSLLDRLSCFLHENHHIHRDIKSANILLISDFGLA	LSV	-	3383	0			in	in	1.77	8	0	0	0.782	2.116		TRUE	FALSE	FALSE	FALSE	FALSE	FALSE	FALSE	FALSE	FALSE	FALSE	FALSE	FALSE	FALSE	FALSE	FALSE	13.9817	45.0323	70.5221		FALSE	C[C@@]1(Cc2cc(c(cc2O1)N3CCOCC3)NC(=O)c4cnn5c4nccc5)CO	FALSE	HT
6299	3x2v	A	A	Mouse	905	PKACa			AGC	KTLGTGSFGRVMLYAMKILHTLNEKRILQAVNPFLVKLEFSYMVMEYVAGGEMFSHLRRYLHSLDLIYRDLKPENLLIVTDFGFA	ATP	-	63	0			in	in	1.77	8	0	0	0.777	2.09		TRUE	FALSE	FALSE	FALSE	FALSE	FALSE	FALSE	FALSE	FALSE	FALSE	FALSE	FALSE	FALSE	FALSE	FALSE	17.1591	55.8736	71.7526		FALSE	c1nc(c2c(n1)n(cn2)[C@H]3[C@@H]([C@@H]([C@H](O3)CO[P@@](=O)(O)O[P@](=O)(O)OP(=O)(O)O)O)O)N	FALSE	MT
5589	4w8e	-	A	Human	380	MST3			STE	EKIGKGSFGEVFKVAIKIIDIQQEITVLSQCDPYVTKYYGSWIIMEYLGGGSALDLLEPYLHSEKKIHRDIKAANVLLLADFGVA	3JB	-	1774	0			in	in	1.79	8	0	0	0.777	2.101		TRUE	FALSE	FALSE	FALSE	FALSE	FALSE	FALSE	FALSE	FALSE	FALSE	FALSE	FALSE	FALSE	FALSE	FALSE	15.9678	55.9281	75.2321		FALSE	Cc1nc(no1)[C@H]2CN(CCO2)c3c4c(c[nH]c4ncn3)c5cccc(c5)C#N	FALSE	MT
6819	5l8k	A	A	Human	259	AurA			Other	RPLGKGKFGNVYLLALKVLQLRREVEIQSHLRPNILRLYGYYLILEYAPLGTVYRELQKYCHSKRVIHRDIKPENLLLIADFGWS	ADP	-	26	0			out-like	in	1.79	8	0	26	0.857	2.16		TRUE	FALSE	FALSE	FALSE	FALSE	FALSE	FALSE	FALSE	FALSE	FALSE	FALSE	FALSE	FALSE	FALSE	FALSE	18.4413	62.9406	86.0361		FALSE	c1nc(c2c(n1)n(cn2)[C@H]3[C@@H]([C@@H]([C@H](O3)CO[P@](=O)(O)OP(=O)(O)O)O)O)N	FALSE	MT
9504	6bbv	-	A	Human	436	JAK2			TK	QQLGKGNFGSVEMVAVKKLDFEREIEILKSLQDNIVKYKGVKLIMEYLPYGSLRDYLQKYLGTKRYIHRDLATRNILVIGDFGLT	D7D	-	2994	0			in	in	1.8	8	0	0	0.785	2.126		TRUE	FALSE	FALSE	TRUE	TRUE	FALSE	FALSE	FALSE	FALSE	FALSE	FALSE	FALSE	FALSE	FALSE	FALSE	14.6582	47.0679	61.3118		FALSE	CCCS(=O)(=O)NC1CC(C1)N(C)c2c3cc[nH]c3ncn2	FALSE	HT
5934	4dh7	-	A	Mouse	905	PKACa			AGC	KTLGTGSFGRVMLYAMKILHTLNEKRILQAVNPFLVKLEFSYMVMEYVAGGEMFSHLRRYLHSLDLIYRDLKPENLLIVTDFGFA	ANP	-	64	0			in	in	1.8	8	0	0	0.777	2.097		TRUE	FALSE	FALSE	FALSE	TRUE	FALSE	FALSE	FALSE	FALSE	FALSE	FALSE	FALSE	FALSE	FALSE	FALSE	14.8281	48.7657	58.0956		FALSE	c1nc(c2c(n1)n(cn2)[C@H]3[C@@H]([C@@H]([C@H](O3)CO[P@](=O)(O)O[P@@](=O)(NP(=O)(O)O)O)O)O)N	FALSE	HT
2343	1xws	A	A	Human	160	PIM1			CAMK	PLLGSGGFGSVYSVAIKHVRVPMEVVLLKKVSSGVIRLLDWVLILERPEVQDLFDFITEHCHNCGVLHRDIKDENILILIDFGSG	BI1	-	677	0			in	in	1.8	8	0	0	0.801	2.138		TRUE	FALSE	FALSE	FALSE	FALSE	FALSE	FALSE	FALSE	FALSE	FALSE	FALSE	FALSE	FALSE	FALSE	FALSE	17.0033	56.8041	36.908		FALSE	CN(C)CCCn1cc(c2c1cccc2)C3=C(C(=O)NC3=O)c4c[nH]c5c4cccc5	FALSE	HT
3280	3eqc	A	A	Human	383	MAP2K1			STE	SELGAGNGGVVFKMARKLIQIIRELQVLHECNPYIVGFYGASICMEHMDGGSLDQVLKKLREKHKIMHRDVKPSNILVLCDFGVS	3BM	-	1008	0			in	out	1.8	8	0	0	0.833	2.22		TRUE	TRUE	TRUE	FALSE	FALSE	FALSE	FALSE	TRUE	FALSE	FALSE	FALSE	FALSE	FALSE	FALSE	FALSE	14.882	49.4906	56.7817		FALSE	c1cc(c(cc1I)Cl)Nc2c(ccc(c2F)F)C(=O)NOC[C@@H](CO)O	FALSE	MT
2341	2bik	A	B	Human	160	PIM1			CAMK	PLLGSGGFGSVYSVAIKHVRVPMEVVLLKKVSSGVIRLLDWVLILERPEVQDLFDFITEHCHNCGVLHRDIKDENILILIDFGSG	BI1	-	677	0			in	in	1.8	8	0	0	0.801	2.139		TRUE	FALSE	FALSE	FALSE	FALSE	FALSE	FALSE	FALSE	FALSE	FALSE	FALSE	FALSE	FALSE	FALSE	FALSE	16.902	56.522	38.3843		FALSE	CN(C)CCCn1cc(c2c1cccc2)C3=C(C(=O)NC3=O)c4c[nH]c5c4cccc5	FALSE	HT
3699	4d0x	A	A	Human	436	JAK2			TK	QQLGKGNFGSVEMVAVKKLDFEREIEILKSLQDNIVKYKGVKLIMEYLPYGSLRDYLQKYLGTKRYIHRDLATRNILVIGDFGLT	953	-	1119	0			in	in	1.82	8	0	0	0.787	2.097		TRUE	FALSE	FALSE	FALSE	TRUE	FALSE	FALSE	FALSE	FALSE	FALSE	FALSE	FALSE	FALSE	FALSE	FALSE	15.1475	48.1779	52.7063		FALSE	c1cc(c(cc1C(F)(F)F)c2c(cc([nH]2)c3ccnc(n3)N)C(=O)N)Cl	FALSE	HT
5946	4xw4	A	A	Mouse	905	PKACa			AGC	KTLGTGSFGRVMLYAMKILHTLNEKRILQAVNPFLVKLEFSYMVMEYVAGGEMFSHLRRYLHSLDLIYRDLKPENLLIVTDFGFA	ANP	-	64	0			in	in	1.82	8	0	0	0.776	2.089		TRUE	FALSE	FALSE	FALSE	TRUE	FALSE	FALSE	FALSE	FALSE	FALSE	FALSE	FALSE	FALSE	FALSE	FALSE	17.9685	58.1346	77.1255		FALSE	c1nc(c2c(n1)n(cn2)[C@H]3[C@@H]([C@@H]([C@H](O3)CO[P@](=O)(O)O[P@@](=O)(NP(=O)(O)O)O)O)O)N	FALSE	HT
13575	7kxp	A	A	Human	473	BTK			TK	KELGTGQFGVVKYVAIKMIEFIEEAKVMMNLSEKLVQLYGVFIITEYMANGCLLNYLREYLESKQFLHRDLAARNCLVVSDFGLS	X9V	-	4002	0			in	out	1.83	8	0	0	0.812	2.15		TRUE	FALSE	FALSE	FALSE	TRUE	FALSE	FALSE	FALSE	FALSE	FALSE	FALSE	FALSE	FALSE	FALSE	FALSE	17.061	56.2378	67.0106		FALSE	Cc1c(cn(n1)C2CCOCC2)c3[nH]c4c(ccnc4n3)c5ccc6c(c5)CCC[C@@H]6NC(=O)c7nc(no7)C(C)(C)C	FALSE	HT
7606	5uit	-	A	Human	489	IRAK4			TKL	NKMGEGGFGVVYKVAVKKLQFDQEIKVMAKCQENLVELLGFCLVYVYMPNGSLLDRLSCFLHENHHIHRDIKSANILLISDFGLA	8CD	-	2463	0			in	in	1.84	8	0	0	0.782	2.112		TRUE	FALSE	FALSE	TRUE	FALSE	FALSE	FALSE	FALSE	FALSE	FALSE	FALSE	FALSE	FALSE	FALSE	FALSE	14.5259	46.6042	74.5696		FALSE	CC(C)Oc1cc2c(ccnc2OC[C@@H]3CCC(=O)N3)cc1C(=O)N	FALSE	HT
11459	6pdi	-	A	Human	160	PIM1			CAMK	PLLGSGGFGSVYSVAIKHVRVPMEVVLLKKVSSGVIRLLDWVLILERPEVQDLFDFITEHCHNCGVLHRDIKDENILILIDFGSG	OCJ	-	3471	0			in	in	1.85	8	0	0	0.804	2.143		TRUE	FALSE	FALSE	FALSE	FALSE	FALSE	FALSE	FALSE	FALSE	FALSE	FALSE	FALSE	FALSE	FALSE	FALSE	16.019	52.6747	43.1407		FALSE	c1cc(cc(c1)N)CNC(=O)c2ccc(s2)c3cccc4c3cc(s4)C(=O)N	FALSE	MT
5583	4qmm	-	A	Human	380	MST3			STE	EKIGKGSFGEVFKVAIKIIDIQQEITVLSQCDPYVTKYYGSWIIMEYLGGGSALDLLEPYLHSEKKIHRDIKAANVLLLADFGVA	35R	-	1772	0			in	in	1.85	8	0	0	0.775	2.095		TRUE	FALSE	FALSE	FALSE	FALSE	FALSE	FALSE	FALSE	FALSE	FALSE	FALSE	FALSE	FALSE	FALSE	FALSE	15.6648	54.2016	76.049		FALSE	c1cc2c(cc1CN3CCOCC3)nc([nH]2)c4c(c[nH]n4)NC(=O)NC5CC5	FALSE	MT
5579	4qna	-	A	Human	380	MST3			STE	EKIGKGSFGEVFKVAIKIIDIQQEITVLSQCDPYVTKYYGSWIIMEYLGGGSALDLLEPYLHSEKKIHRDIKAANVLLLADFGVA	X11	-	1306	0			in	in	1.85	8	0	0	0.777	2.085		TRUE	FALSE	FALSE	FALSE	FALSE	FALSE	FALSE	FALSE	FALSE	FALSE	FALSE	FALSE	FALSE	FALSE	FALSE	17.0266	58.1183	59.258		FALSE	c1ccc(c(c1)c2nc(nc(n2)N)N)O	FALSE	HT
2354	3vbq	A	A	Human	160	PIM1			CAMK	PLLGSGGFGSVYSVAIKHVRVPMEVVLLKKVSSGVIRLLDWVLILERPEVQDLFDFITEHCHNCGVLHRDIKDENILILIDFGSG	0F5	-	686	0			in	in	1.85	8	0	0	0.807	2.144		TRUE	FALSE	FALSE	FALSE	FALSE	FALSE	FALSE	FALSE	FALSE	FALSE	FALSE	FALSE	FALSE	FALSE	FALSE	16.5214	53.1945	42.3183		FALSE	c1cc(cc(c1)c2cncc(n2)NC3CCC(CC3)N)/C=C\4/C(=O)NC(=O)S4	FALSE	HT
3691	4jia	A	A	Human	436	JAK2			TK	QQLGKGNFGSVEMVAVKKLDFEREIEILKSLQDNIVKYKGVKLIMEYLPYGSLRDYLQKYLGTKRYIHRDLATRNILVIGDFGLT	1K3	-	1117	0			in	in	1.85	8	0	0	0.779	2.084		TRUE	FALSE	FALSE	FALSE	FALSE	FALSE	FALSE	FALSE	FALSE	FALSE	FALSE	FALSE	FALSE	FALSE	FALSE	15.9703	51.4571	51.8749		FALSE	CN1CCN(CC1)c2ccc(cc2)Nc3nc4cccc(n4n3)c5ccc(cc5)OC	FALSE	MT
13894	7n5y	A	A	Human	473	BTK			TK	KELGTGQFGVVKYVAIKMIEFIEEAKVMMNLSEKLVQLYGVFIITEYMANGCLLNYLREYLESKQFLHRDLAARNCLVVSDFGLS	0CI	-	4099	0			in	out	1.85	8	0	0	0.811	2.168		TRUE	FALSE	FALSE	FALSE	FALSE	FALSE	FALSE	FALSE	FALSE	FALSE	FALSE	FALSE	FALSE	FALSE	FALSE	16.8873	57.8225	69.6072		FALSE	CCC(=O)N1CC[C@@H](C1)Oc2c3ccccc3cc(n2)C4=NNC(=O)N4	TRUE	MT
5900	4iaz	A	A	Mouse	905	PKACa			AGC	KTLGTGSFGRVMLYAMKILHTLNEKRILQAVNPFLVKLEFSYMVMEYVAGGEMFSHLRRYLHSLDLIYRDLKPENLLIVTDFGFA	ADP	-	26	0			in	in	1.85	8	0	0	0.777	2.086		TRUE	FALSE	FALSE	FALSE	TRUE	FALSE	FALSE	FALSE	FALSE	FALSE	FALSE	FALSE	FALSE	FALSE	FALSE	17.5366	57.2161	77.0492		FALSE	c1nc(c2c(n1)n(cn2)[C@H]3[C@@H]([C@@H]([C@H](O3)CO[P@](=O)(O)OP(=O)(O)O)O)O)N	FALSE	MT
2344	4dtk	A	A	Human	160	PIM1			CAMK	PLLGSGGFGSVYSVAIKHVRVPMEVVLLKKVSSGVIRLLDWVLILERPEVQDLFDFITEHCHNCGVLHRDIKDENILILIDFGSG	7LI	-	679	0			in	in	1.86	8	0	0	0.801	2.142		TRUE	FALSE	FALSE	FALSE	FALSE	FALSE	FALSE	FALSE	FALSE	FALSE	FALSE	FALSE	FALSE	FALSE	FALSE	16.0996	52.9801	42.7729		FALSE	CC(C)Oc1cccc(c1[N@]2CCC[C@H](C2)N)/C=C\3/C(=O)NC(=O)S3	FALSE	HT
12402	6ykd	A	A	Human	160	PIM1			CAMK	PLLGSGGFGSVYSVAIKHVRVPMEVVLLKKVSSGVIRLLDWVLILERPEVQDLFDFITEHCHNCGVLHRDIKDENILILIDFGSG	OWB	-	3726	0			in	in	1.86	8	0	0	0.806	2.138		TRUE	FALSE	FALSE	FALSE	FALSE	FALSE	FALSE	FALSE	FALSE	FALSE	FALSE	FALSE	FALSE	FALSE	FALSE	16.5319	54.2159	40.1588		FALSE	CC(=O)Nc1cccc(c1)Oc2cc(nc(n2)c3ccncc3)[C@@H]4CCCNC4	FALSE	MT
12662	6vpl	A	A	Human	259	AurA			Other	RPLGKGKFGNVYLLALKVLQLRREVEIQSHLRPNILRLYGYYLILEYAPLGTVYRELQKYCHSKRVIHRDIKPENLLLIADFGWS	ANP	R7D	64	3811			in	in	1.86	8	0	0	0.779	2.095		TRUE	FALSE	FALSE	FALSE	TRUE	FALSE	FALSE	FALSE	FALSE	FALSE	FALSE	FALSE	FALSE	FALSE	FALSE	19.2251	65.7183	67.0685		FALSE	c1nc(c2c(n1)n(cn2)[C@H]3[C@@H]([C@@H]([C@H](O3)CO[P@](=O)(O)O[P@@](=O)(NP(=O)(O)O)O)O)O)N	FALSE
12340	6l12	-	A	Human	160	PIM1			CAMK	PLLGSGGFGSVYSVAIKHVRVPMEVVLLKKVSSGVIRLLDWVLILERPEVQDLFDFITEHCHNCGVLHRDIKDENILILIDFGSG	E2R	-	3714	0			in	in	1.87	8	0	0	0.804	2.139		TRUE	FALSE	FALSE	FALSE	FALSE	FALSE	FALSE	FALSE	FALSE	FALSE	FALSE	FALSE	FALSE	FALSE	FALSE	16.5231	54.6785	42.3544		FALSE	c1ccc2c(c1)N(c3cc(ccc3O2)Cl)CC4CCC(CC4)N	FALSE	HT
5947	4ib0	A	A	Mouse	905	PKACa			AGC	KTLGTGSFGRVMLYAMKILHTLNEKRILQAVNPFLVKLEFSYMVMEYVAGGEMFSHLRRYLHSLDLIYRDLKPENLLIVTDFGFA	ADP	-	26	0			in	in	1.87	8	0	0	0.777	2.097		TRUE	FALSE	FALSE	FALSE	FALSE	FALSE	FALSE	FALSE	FALSE	FALSE	FALSE	FALSE	FALSE	FALSE	FALSE	14.7404	48.2126	65.4179		FALSE	c1nc(c2c(n1)n(cn2)[C@H]3[C@@H]([C@@H]([C@H](O3)CO[P@](=O)(O)OP(=O)(O)O)O)O)N	FALSE	MT
5609	4qmx	-	A	Human	380	MST3			STE	EKIGKGSFGEVFKVAIKIIDIQQEITVLSQCDPYVTKYYGSWIIMEYLGGGSALDLLEPYLHSEKKIHRDIKAANVLLLADFGVA	H8H	-	258	0			in	in	1.88	8	0	0	0.776	2.091		TRUE	TRUE	FALSE	FALSE	FALSE	TRUE	TRUE	FALSE	FALSE	FALSE	FALSE	FALSE	FALSE	FALSE	FALSE	17.4971	60.1748	74.5308		FALSE	CN1CCN(CC1)CCOc2cc3c(c(c2)OC4CCOCC4)c(ncn3)Nc5c(ccc6c5OCO6)Cl	FALSE	MT
5605	4qml	-	A	Human	380	MST3			STE	EKIGKGSFGEVFKVAIKIIDIQQEITVLSQCDPYVTKYYGSWIIMEYLGGGSALDLLEPYLHSEKKIHRDIKAANVLLLADFGVA	ANP	-	64	0			in	in	1.88	8	0	0	0.777	2.09		TRUE	FALSE	FALSE	FALSE	TRUE	FALSE	FALSE	FALSE	FALSE	FALSE	FALSE	FALSE	FALSE	FALSE	FALSE	18.1521	61.7149	61.4245		FALSE	c1nc(c2c(n1)n(cn2)[C@H]3[C@@H]([C@@H]([C@H](O3)CO[P@](=O)(O)O[P@@](=O)(NP(=O)(O)O)O)O)O)N	FALSE	HT
5578	4qmz	-	A	Human	380	MST3			STE	EKIGKGSFGEVFKVAIKIIDIQQEITVLSQCDPYVTKYYGSWIIMEYLGGGSALDLLEPYLHSEKKIHRDIKAANVLLLADFGVA	B49	-	5	0			in	in	1.88	8	0	0	0.775	2.092		TRUE	FALSE	FALSE	FALSE	FALSE	FALSE	FALSE	FALSE	FALSE	FALSE	FALSE	FALSE	FALSE	FALSE	FALSE	17.5672	60.9552	63.9538		FALSE	CCN(CC)CCNC(=O)c1c(c([nH]c1C)/C=C\2/c3cc(ccc3NC2=O)F)C	FALSE	MT
5592	4qmy	-	A	Human	380	MST3			STE	EKIGKGSFGEVFKVAIKIIDIQQEITVLSQCDPYVTKYYGSWIIMEYLGGGSALDLLEPYLHSEKKIHRDIKAANVLLLADFGVA	STU	-	28	0			in	in	1.88	8	0	0	0.779	2.088		TRUE	FALSE	FALSE	FALSE	FALSE	FALSE	FALSE	FALSE	FALSE	FALSE	FALSE	FALSE	FALSE	FALSE	FALSE	17.802	59.9716	61.7446		FALSE	C[C@@]12[C@@H]([C@@H](C[C@@H](O1)n3c4ccccc4c5c3c6n2c7ccccc7c6c8c5C(=O)NC8)NC)OC	FALSE	MT
5590	4qms	A	A	Human	380	MST3			STE	EKIGKGSFGEVFKVAIKIIDIQQEITVLSQCDPYVTKYYGSWIIMEYLGGGSALDLLEPYLHSEKKIHRDIKAANVLLLADFGVA	1N1	-	281	0			in	in	1.88	8	0	0	0.775	2.091		TRUE	TRUE	TRUE	FALSE	FALSE	TRUE	TRUE	FALSE	FALSE	FALSE	FALSE	FALSE	FALSE	FALSE	FALSE	18.6599	61.7125	35.1938		FALSE	Cc1cccc(c1NC(=O)c2cnc(s2)Nc3cc(nc(n3)C)N4CCN(CC4)CCO)Cl	FALSE	MT
7581	5v82	-	A	Human	160	PIM1			CAMK	PLLGSGGFGSVYSVAIKHVRVPMEVVLLKKVSSGVIRLLDWVLILERPEVQDLFDFITEHCHNCGVLHRDIKDENILILIDFGSG	96Y	-	2455	0			in	in	1.89	8	0	0	0.803	2.144		TRUE	FALSE	FALSE	FALSE	FALSE	FALSE	FALSE	FALSE	FALSE	FALSE	FALSE	FALSE	FALSE	FALSE	FALSE	16.2439	52.8713	39.2512		FALSE	Cc1cncc(n1)c2cc3c(cn2)cnn3c4cccc(n4)[C@H]5CNCCC5(F)F	FALSE	HT
2402	4bzn	-	A	Human	160	PIM1			CAMK	PLLGSGGFGSVYSVAIKHVRVPMEVVLLKKVSSGVIRLLDWVLILERPEVQDLFDFITEHCHNCGVLHRDIKDENILILIDFGSG	UGX	-	714	0			in	in	1.9	8	0	0	0.801	2.135		TRUE	FALSE	FALSE	FALSE	FALSE	FALSE	FALSE	FALSE	FALSE	FALSE	FALSE	FALSE	FALSE	FALSE	FALSE	16.0743	52.3224	39.4022		FALSE	CC(C)(C)CNC(=O)C[C@H]1CNC(=O)c2n1cc(c2)c3ccsc3	FALSE	HT
2460	3f2a	-	A	Human	160	PIM1			CAMK	PLLGSGGFGSVYSVAIKHVRVPMEVVLLKKVSSGVIRLLDWVLILERPEVQDLFDFITEHCHNCGVLHRDIKDENILILIDFGSG	985	-	671	0			in	in	1.9	8	0	0	0.803	2.148		TRUE	FALSE	FALSE	FALSE	FALSE	FALSE	FALSE	FALSE	FALSE	FALSE	FALSE	FALSE	FALSE	FALSE	FALSE	15.7671	51.0871	44.729		FALSE	C[N@]1CCCN(CC1)c2cncc(n2)c3cccc(c3)\C=C\C(=O)O	FALSE	HT
1973	3fdn	-	A	Human	259	AurA			Other	RPLGKGKFGNVYLLALKVLQLRREVEIQSHLRPNILRLYGYYLILEYAPLGTVYRELQKYCHSKRVIHRDIKPENLLLIADFGWS	MMH	-	531	0			out-like	in	1.9	8	0	0	0.865	2.162		TRUE	FALSE	FALSE	FALSE	FALSE	FALSE	FALSE	FALSE	FALSE	FALSE	FALSE	FALSE	FALSE	FALSE	FALSE	15.7084	53.6963	70.9826		FALSE	Cc1c(c([nH]n1)N/N=C/c2ccc(cc2)OC)C(=O)Nc3cccc(c3)NC(=O)C	FALSE	MT
13048	7b33	-	A	Human	380	MST3			STE	EKIGKGSFGEVFKVAIKIIDIQQEITVLSQCDPYVTKYYGSWIIMEYLGGGSALDLLEPYLHSEKKIHRDIKAANVLLLADFGVA	SQE	-	3857	0			in	in	1.9	8	0	23	0.818	2.102		TRUE	TRUE	TRUE	FALSE	FALSE	TRUE	TRUE	FALSE	FALSE	FALSE	FALSE	FALSE	FALSE	FALSE	FALSE	17.0613	59.4702	73.4621		FALSE	CNc1ncc2c(n1)N(C(=O)C(=C2)c3ccc(cc3Cl)c4cccc(n4)C(F)F)CC5OCC(CO5)N	FALSE	MT
3308	3eqi	-	A	Human	383	MAP2K1			STE	SELGAGNGGVVFKMARKLIQIIRELQVLHECNPYIVGFYGASICMEHMDGGSLDQVLKKLREKHKIMHRDVKPSNILVLCDFGVS	ADP	-	26	0			in	out	1.9	8	0	0	0.813	2.211		TRUE	FALSE	FALSE	FALSE	FALSE	FALSE	FALSE	FALSE	FALSE	FALSE	FALSE	FALSE	FALSE	FALSE	FALSE	15.4994	51.3335	53.9772		FALSE	c1nc(c2c(n1)n(cn2)[C@H]3[C@@H]([C@@H]([C@H](O3)CO[P@](=O)(O)OP(=O)(O)O)O)O)N	FALSE	MT
13223	6vgl	-	A	Human	436	JAK2			TK	QQLGKGNFGSVEMVAVKKLDFEREIEILKSLQDNIVKYKGVKLIMEYLPYGSLRDYLQKYLGTKRYIHRDLATRNILVIGDFGLT	RXT	-	3912	0			in	in	1.9	8	0	0	0.785	2.093		TRUE	FALSE	FALSE	TRUE	TRUE	FALSE	FALSE	FALSE	FALSE	FALSE	FALSE	FALSE	FALSE	FALSE	FALSE	15.1981	48.5745	51.8352		FALSE	c1c[nH]c2c1c(ncn2)c3cnn(c3)[C@H](CC#N)C4CCCC4	FALSE	HT
13291	6vn8	-	A	Human	436	JAK2			TK	QQLGKGNFGSVEMVAVKKLDFEREIEILKSLQDNIVKYKGVKLIMEYLPYGSLRDYLQKYLGTKRYIHRDLATRNILVIGDFGLT	3JW	-	1005	0			in	in	1.9	8	0	0	0.783	2.091		TRUE	FALSE	FALSE	TRUE	TRUE	FALSE	FALSE	FALSE	FALSE	FALSE	FALSE	FALSE	FALSE	FALSE	FALSE	15.5613	49.3475	45.7592		FALSE	CCS(=O)(=O)N1CC(C1)(CC#N)n2cc(cn2)c3c4cc[nH]c4ncn3	FALSE	HT
5883	4iad	-	A	Mouse	905	PKACa			AGC	KTLGTGSFGRVMLYAMKILHTLNEKRILQAVNPFLVKLEFSYMVMEYVAGGEMFSHLRRYLHSLDLIYRDLKPENLLIVTDFGFA	ADP	-	26	0			in	in	1.9	8	0	0	0.778	2.099		TRUE	FALSE	FALSE	FALSE	TRUE	FALSE	FALSE	FALSE	FALSE	FALSE	FALSE	FALSE	FALSE	FALSE	FALSE	15.5474	50.8607	74.6101		FALSE	c1nc(c2c(n1)n(cn2)[C@H]3[C@@H]([C@@H]([C@H](O3)CO[P@](=O)(O)OP(=O)(O)O)O)O)N	FALSE	MT
5941	3ow3	-	A	Mouse	905	PKACa			AGC	KTLGTGSFGRVMLYAMKILHTLNEKRILQAVNPFLVKLEFSYMVMEYVAGGEMFSHLRRYLHSLDLIYRDLKPENLLIVTDFGFA	SMY	-	750	0			in	in	1.9	8	0	0	0.776	2.091		TRUE	FALSE	FALSE	FALSE	TRUE	FALSE	FALSE	FALSE	FALSE	FALSE	FALSE	FALSE	FALSE	FALSE	FALSE	17.4826	56.4255	70.6223		FALSE	C[C@H]1c2c(ncnc2N3CCN(CC3)C(=O)[C@@H](Cc4c[nH]c5c4cccc5)N)CS1	FALSE	MT
5585	4qmo	A	A	Human	380	MST3			STE	EKIGKGSFGEVFKVAIKIIDIQQEITVLSQCDPYVTKYYGSWIIMEYLGGGSALDLLEPYLHSEKKIHRDIKAANVLLLADFGVA	34L	-	1773	0			in	in	1.9	8	0	0	0.781	2.102		TRUE	FALSE	FALSE	FALSE	FALSE	FALSE	FALSE	FALSE	FALSE	FALSE	FALSE	FALSE	FALSE	FALSE	FALSE	15.7879	56.5599	90.9048		FALSE	c1cc2c(c3c1ncs3)/C(=C/c4cnc[nH]4)/C(=O)N2	FALSE	HT
3720	4aqc	A	A	Human	436	JAK2			TK	QQLGKGNFGSVEMVAVKKLDFEREIEILKSLQDNIVKYKGVKLIMEYLPYGSLRDYLQKYLGTKRYIHRDLATRNILVIGDFGLT	88A	-	1133	0			in	in	1.9	8	0	0	0.782	2.114		TRUE	FALSE	FALSE	FALSE	FALSE	FALSE	FALSE	FALSE	FALSE	FALSE	FALSE	FALSE	FALSE	FALSE	FALSE	13.8109	44.3434	59.5209		FALSE	CS(=O)(=O)c1ccc(cc1)c2cccn3c2nc(n3)Nc4ccc(cc4)N5CCOCC5	FALSE	HT
13340	6vnj	A	A	Human	436	JAK2			TK	QQLGKGNFGSVEMVAVKKLDFEREIEILKSLQDNIVKYKGVKLIMEYLPYGSLRDYLQKYLGTKRYIHRDLATRNILVIGDFGLT	R5S	-	3939	0			in	in	1.9	8	0	0	0.779	2.09		TRUE	FALSE	FALSE	TRUE	FALSE	FALSE	FALSE	FALSE	FALSE	FALSE	FALSE	FALSE	FALSE	FALSE	FALSE	15.5707	49.7853	52.3169		FALSE	c1cc(ccc1C2CCNCC2)Nc3nc(c4c(n3)NCC4)c5cnn(c5)CCC#N	FALSE	MT
12513	6x3o	A	A	Human	473	BTK			TK	KELGTGQFGVVKYVAIKMIEFIEEAKVMMNLSEKLVQLYGVFIITEYMANGCLLNYLREYLESKQFLHRDLAARNCLVVSDFGLS	ULY	5WE	3746	3745			in	out	1.9	8	0	0	0.813	2.187		TRUE	TRUE	FALSE	FALSE	FALSE	TRUE	TRUE	TRUE	FALSE	TRUE	FALSE	FALSE	FALSE	FALSE	FALSE	16.373	56.3798	57.8857		FALSE	COc1cc(ccc1c2c3c(nccn3c(n2)[C@@H]4CC[C@H]5CCC(=O)N5C4)N)C(=O)Nc6cc(ccn6)C(F)(F)F	FALSE	MT
5878	4xw6	A	A	Mouse	905	PKACa			AGC	KTLGTGSFGRVMLYAMKILHTLNEKRILQAVNPFLVKLEFSYMVMEYVAGGEMFSHLRRYLHSLDLIYRDLKPENLLIVTDFGFA	ADP	-	26	0			in	in	1.9	8	0	0	0.777	2.095		TRUE	FALSE	FALSE	FALSE	TRUE	FALSE	FALSE	FALSE	FALSE	FALSE	FALSE	FALSE	FALSE	FALSE	FALSE	15.5143	51.2415	71.9398		FALSE	c1nc(c2c(n1)n(cn2)[C@H]3[C@@H]([C@@H]([C@H](O3)CO[P@](=O)(O)OP(=O)(O)O)O)O)N	FALSE	MT
2318	2j2i	A	B	Human	160	PIM1			CAMK	PLLGSGGFGSVYSVAIKHVRVPMEVVLLKKVSSGVIRLLDWVLILERPEVQDLFDFITEHCHNCGVLHRDIKDENILILIDFGSG	LY4	-	662	0			in	in	1.9	8	0	0	0.804	2.144		TRUE	FALSE	FALSE	FALSE	FALSE	FALSE	FALSE	FALSE	FALSE	FALSE	FALSE	FALSE	FALSE	FALSE	FALSE	16.7138	55.2494	40.6798		FALSE	CN(C)C[C@@H]1CCn2cc(c3c2cccc3)C4=C(c5cn(c6c5cccc6)CCO1)C(=O)NC4=O	FALSE	MT
2446	4xhk	A	B	Human	160	PIM1			CAMK	PLLGSGGFGSVYSVAIKHVRVPMEVVLLKKVSSGVIRLLDWVLILERPEVQDLFDFITEHCHNCGVLHRDIKDENILILIDFGSG	3YR	-	340	0			in	in	1.9	8	0	0	0.804	2.149		TRUE	FALSE	FALSE	FALSE	FALSE	FALSE	FALSE	FALSE	FALSE	FALSE	FALSE	FALSE	FALSE	FALSE	FALSE	16.2876	53.1573	40.8678		FALSE	c1cc(c(c(c1)F)c2nc(cs2)C(=O)Nc3cnccc3O[C@H]4CCNC4)F	FALSE	HT
2419	4alw	A	A	Human	160	PIM1			CAMK	PLLGSGGFGSVYSVAIKHVRVPMEVVLLKKVSSGVIRLLDWVLILERPEVQDLFDFITEHCHNCGVLHRDIKDENILILIDFGSG	HY7	-	683	0			in	in	1.92	8	0	0	0.802	2.135		TRUE	FALSE	FALSE	FALSE	TRUE	FALSE	FALSE	FALSE	FALSE	FALSE	FALSE	FALSE	FALSE	FALSE	FALSE	16.9596	54.5213	46.4817		FALSE	CN1CCN(CC1)CC2=Nc3c4cc(ccc4oc3C(=O)N2)Br	FALSE	MT
13573	7kxo	A	A	Human	473	BTK			TK	KELGTGQFGVVKYVAIKMIEFIEEAKVMMNLSEKLVQLYGVFIITEYMANGCLLNYLREYLESKQFLHRDLAARNCLVVSDFGLS	X9S	-	4003	0			in	out	1.94	8	0	0	0.814	2.147		TRUE	FALSE	FALSE	FALSE	TRUE	FALSE	FALSE	FALSE	FALSE	FALSE	FALSE	FALSE	FALSE	FALSE	FALSE	16.8564	57.1154	69.1863		FALSE	Cc1c(cnn1C2CCOCC2)c3[nH]c4c(n3)c(ccn4)c5ccc6c(c5)CCC[C@H]6NC(=O)c7nc(no7)C(C)(C)C	FALSE	HT
8308	5kgg	-	A	Human	160	PIM1			CAMK	PLLGSGGFGSVYSVAIKHVRVPMEVVLLKKVSSGVIRLLDWVLILERPEVQDLFDFITEHCHNCGVLHRDIKDENILILIDFGSG	6SO	-	2848	0			in	in	1.95	8	0	0	0.803	2.138		TRUE	FALSE	FALSE	FALSE	FALSE	FALSE	FALSE	FALSE	FALSE	FALSE	FALSE	FALSE	FALSE	FALSE	FALSE	15.6238	50.7968	42.4263		FALSE	c1cc2c(cc1Cl)c(c[nH]2)CCN	FALSE	MT
12338	6l14	-	A	Human	160	PIM1			CAMK	PLLGSGGFGSVYSVAIKHVRVPMEVVLLKKVSSGVIRLLDWVLILERPEVQDLFDFITEHCHNCGVLHRDIKDENILILIDFGSG	E2L	-	3712	0			in	in	1.95	8	0	0	0.803	2.137		TRUE	FALSE	FALSE	FALSE	FALSE	FALSE	FALSE	FALSE	FALSE	FALSE	FALSE	FALSE	FALSE	FALSE	FALSE	16.4596	54.537	43.359		FALSE	c1ccc2c(c1)N(c3cc(ccc3O2)Cl)CCC[C@@H]4CCCNC4	FALSE	HT
2896	4otr	-	A	Human	473	BTK			TK	KELGTGQFGVVKYVAIKMIEFIEEAKVMMNLSEKLVQLYGVFIITEYMANGCLLNYLREYLESKQFLHRDLAARNCLVVSDFGLS	2V3	-	857	0			in	out	1.95	8	0	0	0.817	2.151		TRUE	FALSE	FALSE	FALSE	TRUE	FALSE	FALSE	FALSE	FALSE	FALSE	FALSE	FALSE	FALSE	FALSE	FALSE	16.6697	57.0624	72.1416		FALSE	CCN1CCN(CC1)c2ccc(nc2)NC3=CC(=CN(C3=O)C)c4cccc(c4CO)N5C=Cc6cc(cc(c6C5=O)F)C7CC7	FALSE	MT
2420	3r02	A	A	Human	160	PIM1			CAMK	PLLGSGGFGSVYSVAIKHVRVPMEVVLLKKVSSGVIRLLDWVLILERPEVQDLFDFITEHCHNCGVLHRDIKDENILILIDFGSG	UNM	-	674	0			in	in	1.95	8	0	0	0.803	2.141		TRUE	FALSE	FALSE	FALSE	FALSE	FALSE	FALSE	FALSE	FALSE	FALSE	FALSE	FALSE	FALSE	FALSE	FALSE	15.8683	51.9565	40.9909		FALSE	c1c2cc(oc2c(cc1Br)NC3CCC(CC3)N)C(=O)O	FALSE	HT
2455	4k0y	A	A	Human	160	PIM1			CAMK	PLLGSGGFGSVYSVAIKHVRVPMEVVLLKKVSSGVIRLLDWVLILERPEVQDLFDFITEHCHNCGVLHRDIKDENILILIDFGSG	1OA	-	728	0			in	in	1.95	8	0	0	0.803	2.147		TRUE	FALSE	FALSE	FALSE	FALSE	FALSE	FALSE	FALSE	FALSE	FALSE	FALSE	FALSE	FALSE	FALSE	FALSE	16.0044	51.8397	42.2074		FALSE	c1cc(ccc1NC(=O)c2cnn3c2nc(cc3O)C4CCNCC4)F	FALSE	HT
6810	5dnr	A	A	Human	259	AurA			Other	RPLGKGKFGNVYLLALKVLQLRREVEIQSHLRPNILRLYGYYLILEYAPLGTVYRELQKYCHSKRVIHRDIKPENLLLIADFGWS	ATP	-	63	0			in	in	1.95	8	0	0	0.779	2.093		TRUE	FALSE	FALSE	FALSE	TRUE	FALSE	FALSE	FALSE	FALSE	FALSE	FALSE	FALSE	FALSE	FALSE	FALSE	16.1054	54.9766	84.0493		FALSE	c1nc(c2c(n1)n(cn2)[C@H]3[C@@H]([C@@H]([C@H](O3)CO[P@@](=O)(O)O[P@](=O)(O)OP(=O)(O)O)O)O)N	FALSE	MT
3629	5aep	A	A	Human	436	JAK2			TK	QQLGKGNFGSVEMVAVKKLDFEREIEILKSLQDNIVKYKGVKLIMEYLPYGSLRDYLQKYLGTKRYIHRDLATRNILVIGDFGLT	QUP	-	1108	0			in	in	1.95	8	0	0	0.787	2.104		TRUE	FALSE	FALSE	FALSE	TRUE	FALSE	FALSE	FALSE	FALSE	FALSE	FALSE	FALSE	FALSE	FALSE	FALSE	15.3625	48.3418	49.4294		FALSE	Cc1ccc(cc1n2cc(cc2C(=O)N)c3c4cccn4ncn3)Cl	FALSE	HT
7631	5p9h	A	A	Human	473	BTK			TK	KELGTGQFGVVKYVAIKMIEFIEEAKVMMNLSEKLVQLYGVFIITEYMANGCLLNYLREYLESKQFLHRDLAARNCLVVSDFGLS	7G7	-	2471	0			in	out	1.95	8	0	42	0.812	2.151		TRUE	FALSE	FALSE	FALSE	TRUE	FALSE	FALSE	FALSE	FALSE	FALSE	FALSE	FALSE	FALSE	FALSE	FALSE	16.863	57.6908	81.7412		FALSE	CC(C)(C)c1cc2c(c(c1)F)C(=O)N(N=C2)c3c(c(ccn3)C4=NN(C(=O)C(=C4)Nc5ccc(cn5)C6CCN(CC6)C)C)CO	FALSE	MT
5890	4xw5	A	A	Mouse	905	PKACa			AGC	KTLGTGSFGRVMLYAMKILHTLNEKRILQAVNPFLVKLEFSYMVMEYVAGGEMFSHLRRYLHSLDLIYRDLKPENLLIVTDFGFA	ATP	-	63	0			in	in	1.95	8	0	0	0.776	2.086		TRUE	FALSE	FALSE	FALSE	TRUE	FALSE	FALSE	FALSE	FALSE	FALSE	FALSE	FALSE	FALSE	FALSE	FALSE	17.249	56.2788	73.0886		FALSE	c1nc(c2c(n1)n(cn2)[C@H]3[C@@H]([C@@H]([C@H](O3)CO[P@@](=O)(O)O[P@](=O)(O)OP(=O)(O)O)O)O)N	FALSE	MT
5954	4o21	A	A	Mouse	905	PKACa			AGC	KTLGTGSFGRVMLYAMKILHTLNEKRILQAVNPFLVKLEFSYMVMEYVAGGEMFSHLRRYLHSLDLIYRDLKPENLLIVTDFGFA	ADP	-	26	0			in	in	1.95	8	0	0	0.777	2.094		TRUE	FALSE	FALSE	FALSE	TRUE	FALSE	FALSE	FALSE	FALSE	FALSE	FALSE	FALSE	FALSE	FALSE	FALSE	15.7643	51.785	69.9912		FALSE	c1nc(c2c(n1)n(cn2)[C@H]3[C@@H]([C@@H]([C@H](O3)CO[P@](=O)(O)OP(=O)(O)O)O)O)N	FALSE
11315	6mm5	B	E	Mouse	905	PKACa			AGC	KTLGTGSFGRVMLYAMKILHTLNEKRILQAVNPFLVKLEFSYMVMEYVAGGEMFSHLRRYLHSLDLIYRDLKPENLLIVTDFGFA	ANP	-	64	0			in	in	1.95	8	0	0	0.778	2.087		TRUE	FALSE	FALSE	FALSE	TRUE	FALSE	FALSE	FALSE	FALSE	FALSE	FALSE	FALSE	FALSE	FALSE	FALSE	17.3355	55.8613	79.1482		FALSE	c1nc(c2c(n1)n(cn2)[C@H]3[C@@H]([C@@H]([C@H](O3)CO[P@](=O)(O)O[P@@](=O)(NP(=O)(O)O)O)O)O)N	FALSE	MT
5600	3a7h	-	A	Human	380	MST3			STE	EKIGKGSFGEVFKVAIKIIDIQQEITVLSQCDPYVTKYYGSWIIMEYLGGGSALDLLEPYLHSEKKIHRDIKAANVLLLADFGVA	ATP	-	63	0			in	in	1.96	8	0	0	0.789	2.114		TRUE	FALSE	FALSE	FALSE	TRUE	FALSE	FALSE	FALSE	FALSE	FALSE	FALSE	FALSE	FALSE	FALSE	FALSE	18.4416	62.2077	64.6436		FALSE	c1nc(c2c(n1)n(cn2)[C@H]3[C@@H]([C@@H]([C@H](O3)CO[P@@](=O)(O)O[P@](=O)(O)OP(=O)(O)O)O)O)N	FALSE	MT
10864	6c2r	A	A	Human	259	AurA			Other	RPLGKGKFGNVYLLALKVLQLRREVEIQSHLRPNILRLYGYYLILEYAPLGTVYRELQKYCHSKRVIHRDIKPENLLLIADFGWS	EG7	-	3316	0			out-like	in	1.96	8	0	26	0.876	2.134		TRUE	FALSE	FALSE	FALSE	FALSE	FALSE	FALSE	FALSE	FALSE	FALSE	FALSE	FALSE	FALSE	FALSE	FALSE	18.6339	62.5382	71.8278		FALSE	Cc1cc(n[nH]1)Nc2ccc(c(n2)C[C@]3(CCN([C@@H](C3)C)Cc4cccc(c4F)Cl)C(=O)O)F	FALSE	MT
8309	5kgd	-	A	Human	160	PIM1			CAMK	PLLGSGGFGSVYSVAIKHVRVPMEVVLLKKVSSGVIRLLDWVLILERPEVQDLFDFITEHCHNCGVLHRDIKDENILILIDFGSG	6SL	-	2849	0			in	in	1.98	8	0	0	0.802	2.141		TRUE	FALSE	FALSE	FALSE	FALSE	FALSE	FALSE	FALSE	FALSE	FALSE	FALSE	FALSE	FALSE	FALSE	FALSE	16.3921	53.0847	39.5382		FALSE	c1ccc2c(c1)[nH]c(n2)c3cccnc3	FALSE	MT
2413	3c4e	-	A	Human	160	PIM1			CAMK	PLLGSGGFGSVYSVAIKHVRVPMEVVLLKKVSSGVIRLLDWVLILERPEVQDLFDFITEHCHNCGVLHRDIKDENILILIDFGSG	C4E	-	701	0			in	in	1.98	8	0	0	0.804	2.134		TRUE	FALSE	FALSE	FALSE	FALSE	FALSE	FALSE	FALSE	FALSE	FALSE	FALSE	FALSE	FALSE	FALSE	FALSE	16.7843	55.3572	40.7699		FALSE	c1ccc(cc1)Nc2c[nH]c3c2cccn3	FALSE
6561	5l3a	A	A	Human	436	JAK2			TK	QQLGKGNFGSVEMVAVKKLDFEREIEILKSLQDNIVKYKGVKLIMEYLPYGSLRDYLQKYLGTKRYIHRDLATRNILVIGDFGLT	6DP	-	2084	0			in	in	1.98	8	0	0	0.779	2.087		TRUE	FALSE	FALSE	FALSE	FALSE	FALSE	FALSE	FALSE	FALSE	FALSE	FALSE	FALSE	FALSE	FALSE	FALSE	16.3631	51.7936	39.744		FALSE	CS(=O)(=O)Nc1cccc2c1cn[nH]2	FALSE	MT
11092	6o94	A	A	Human	489	IRAK4			TKL	NKMGEGGFGVVYKVAVKKLQFDQEIKVMAKCQENLVELLGFCLVYVYMPNGSLLDRLSCFLHENHHIHRDIKSANILLISDFGLA	LRS	-	3384	0			in	in	1.98	8	0	0	0.783	2.12		TRUE	FALSE	FALSE	FALSE	FALSE	FALSE	FALSE	FALSE	FALSE	FALSE	FALSE	FALSE	FALSE	FALSE	FALSE	13.8564	44.8125	72.6303		FALSE	Cn1c2cc(c(cc2nc1N3CCOCC3)N4CCC(CC4)CO)NC(=O)c5cnn6c5nccc6	FALSE	HT
12350	6tpd	-	A	Human	436	JAK2			TK	QQLGKGNFGSVEMVAVKKLDFEREIEILKSLQDNIVKYKGVKLIMEYLPYGSLRDYLQKYLGTKRYIHRDLATRNILVIGDFGLT	QZ8	-	3717	0			in	in	1.99	8	0	0	0.778	2.088		TRUE	FALSE	FALSE	FALSE	FALSE	FALSE	FALSE	FALSE	FALSE	FALSE	FALSE	FALSE	FALSE	FALSE	FALSE	16.3879	55.2835	75.4984		FALSE	Cc1c2c(n[nH]1)NC(=O)C=C2c3ccccc3	FALSE	MT
12944	6thx	-	A	Human	489	IRAK4			TKL	NKMGEGGFGVVYKVAVKKLQFDQEIKVMAKCQENLVELLGFCLVYVYMPNGSLLDRLSCFLHENHHIHRDIKSANILLISDFGLA	N9Z	-	3844	0			in	in	1.99	8	0	0	0.782	2.115		TRUE	FALSE	FALSE	FALSE	FALSE	FALSE	FALSE	FALSE	FALSE	FALSE	FALSE	FALSE	FALSE	FALSE	FALSE	14.4452	47.3223	71.1986		FALSE	CC1(CC1)Nc2c3c(ccc(n3)CC#N)nc(n2)Nc4cnn(c4)C	FALSE	MT
6238	5dwr	-	A	Human	160	PIM1			CAMK	PLLGSGGFGSVYSVAIKHVRVPMEVVLLKKVSSGVIRLLDWVLILERPEVQDLFDFITEHCHNCGVLHRDIKDENILILIDFGSG	5H7	-	1932	0			in	in	2	8	0	0	0.805	2.139		TRUE	FALSE	FALSE	FALSE	FALSE	FALSE	FALSE	FALSE	FALSE	FALSE	FALSE	FALSE	FALSE	FALSE	FALSE	16.4127	52.6494	38.6183		FALSE	C[C@H]1C[C@H](C[C@H](C1)N)c2ccncc2NC(=O)c3ccc(c(n3)c4c(cccc4F)F)F	FALSE	HT
2465	3bgq	-	A	Human	160	PIM1			CAMK	PLLGSGGFGSVYSVAIKHVRVPMEVVLLKKVSSGVIRLLDWVLILERPEVQDLFDFITEHCHNCGVLHRDIKDENILILIDFGSG	VX2	-	733	0			in	in	2	8	0	0	0.801	2.131		TRUE	FALSE	FALSE	FALSE	FALSE	FALSE	FALSE	FALSE	FALSE	FALSE	FALSE	FALSE	FALSE	FALSE	FALSE	16.3707	53.4487	39.1554		FALSE	c1cc(cc(c1)C(F)(F)F)c2nnc3n2nc(cc3)NC4CCCCC4	FALSE	HT
2453	2o63	-	A	Human	160	PIM1			CAMK	PLLGSGGFGSVYSVAIKHVRVPMEVVLLKKVSSGVIRLLDWVLILERPEVQDLFDFITEHCHNCGVLHRDIKDENILILIDFGSG	MYC	-	731	0			in	in	2	8	0	0	0.809	2.137		TRUE	FALSE	FALSE	FALSE	FALSE	FALSE	FALSE	FALSE	FALSE	FALSE	FALSE	FALSE	FALSE	FALSE	FALSE	16.2317	52.6058	35.6808		FALSE	c1c(cc(c(c1O)O)O)C2=C(C(=O)c3c(cc(cc3O2)O)O)O	FALSE
2053	2j4z	-	A	Human	259	AurA			Other	RPLGKGKFGNVYLLALKVLQLRREVEIQSHLRPNILRLYGYYLILEYAPLGTVYRELQKYCHSKRVIHRDIKPENLLLIADFGWS	626	-	540	0			in	in	2	8	0	0	0.892	2.168		TRUE	FALSE	FALSE	TRUE	FALSE	FALSE	FALSE	FALSE	FALSE	FALSE	FALSE	FALSE	FALSE	FALSE	FALSE	18.7976	63.2182	50.0933		FALSE	CN1CCN(CC1)c2ccc(cc2)C(=O)Nc3c4cn(cc4[nH]n3)C(=O)Cc5cccs5	FALSE	MT
5584	4qmp	-	A	Human	380	MST3			STE	EKIGKGSFGEVFKVAIKIIDIQQEITVLSQCDPYVTKYYGSWIIMEYLGGGSALDLLEPYLHSEKKIHRDIKAANVLLLADFGVA	DKI	-	50	0			in	in	2	8	0	0	0.777	2.101		TRUE	FALSE	FALSE	TRUE	FALSE	FALSE	FALSE	FALSE	FALSE	FALSE	FALSE	FALSE	FALSE	FALSE	FALSE	15.4684	54.2514	77.7366		FALSE	c1cc(c(c(c1)F)NC(=S)n2c(nc(n2)Nc3ccc(cc3)S(=O)(=O)N)N)F	FALSE	HT
3290	3eqh	-	A	Human	383	MAP2K1			STE	SELGAGNGGVVFKMARKLIQIIRELQVLHECNPYIVGFYGASICMEHMDGGSLDQVLKKLREKHKIMHRDVKPSNILVLCDFGVS	5BM	-	1009	0			in	out	2	8	0	0	0.821	2.211		TRUE	TRUE	TRUE	FALSE	FALSE	FALSE	TRUE	TRUE	FALSE	FALSE	FALSE	FALSE	FALSE	FALSE	FALSE	15.5589	52.1207	54.8861		FALSE	c1ccc(c(c1)N)S/C(=C(\C#N)/C(=C(N)Sc2ccccc2N)C#N)/N	FALSE	MT
3708	2b7a	-	A	Human	436	JAK2			TK	QQLGKGNFGSVEMVAVKKLDFEREIEILKSLQDNIVKYKGVKLIMEYLPYGSLRDYLQKYLGTKRYIHRDLATRNILVIGDFGLT	IZA	-	132	0			in	in	2	8	0	0	0.783	2.11		TRUE	FALSE	FALSE	FALSE	FALSE	FALSE	FALSE	FALSE	FALSE	FALSE	FALSE	FALSE	FALSE	FALSE	FALSE	13.7463	44.1584	60.3219		FALSE	CC(C)(C)c1[nH]c2c3c(c4cc(ccc4c2n1)F)C(=O)NC=C3	FALSE
13293	6vnk	-	A	Human	436	JAK2			TK	QQLGKGNFGSVEMVAVKKLDFEREIEILKSLQDNIVKYKGVKLIMEYLPYGSLRDYLQKYLGTKRYIHRDLATRNILVIGDFGLT	RXT	-	3912	0			in	in	2	8	0	0	0.784	2.095		TRUE	FALSE	FALSE	TRUE	TRUE	FALSE	FALSE	FALSE	FALSE	FALSE	FALSE	FALSE	FALSE	FALSE	FALSE	15.3735	49.0501	53.4451		FALSE	c1c[nH]c2c1c(ncn2)c3cnn(c3)[C@H](CC#N)C4CCCC4	FALSE	HT
13349	6vs3	-	A	Human	436	JAK2			TK	QQLGKGNFGSVEMVAVKKLDFEREIEILKSLQDNIVKYKGVKLIMEYLPYGSLRDYLQKYLGTKRYIHRDLATRNILVIGDFGLT	R6V	-	3943	0			in	in	2	8	0	0	0.782	2.102		TRUE	FALSE	FALSE	TRUE	TRUE	FALSE	FALSE	FALSE	FALSE	FALSE	FALSE	FALSE	FALSE	FALSE	FALSE	14.5635	46.7284	57.5933		FALSE	c1cc(ccc1C2CCNCC2)Nc3nc(c4cc[nH]c4n3)c5cnn(c5)[C@H](CC#N)C6CCCC6	FALSE	MT
5911	4iay	-	A	Mouse	905	PKACa			AGC	KTLGTGSFGRVMLYAMKILHTLNEKRILQAVNPFLVKLEFSYMVMEYVAGGEMFSHLRRYLHSLDLIYRDLKPENLLIVTDFGFA	ADP	-	26	0			in	in	2	8	0	0	0.777	2.086		TRUE	FALSE	FALSE	FALSE	TRUE	FALSE	FALSE	FALSE	FALSE	FALSE	FALSE	FALSE	FALSE	FALSE	FALSE	17.4535	56.5736	74.6111		FALSE	c1nc(c2c(n1)n(cn2)[C@H]3[C@@H]([C@@H]([C@H](O3)CO[P@](=O)(O)OP(=O)(O)O)O)O)N	FALSE	MT
5907	4dh1	-	A	Mouse	905	PKACa			AGC	KTLGTGSFGRVMLYAMKILHTLNEKRILQAVNPFLVKLEFSYMVMEYVAGGEMFSHLRRYLHSLDLIYRDLKPENLLIVTDFGFA	ATP	-	63	0			in	in	2	8	0	0	0.777	2.098		TRUE	FALSE	FALSE	FALSE	TRUE	FALSE	FALSE	FALSE	FALSE	FALSE	FALSE	FALSE	FALSE	FALSE	FALSE	14.9761	48.951	65.6588		FALSE	c1nc(c2c(n1)n(cn2)[C@H]3[C@@H]([C@@H]([C@H](O3)CO[P@@](=O)(O)O[P@](=O)(O)OP(=O)(O)O)O)O)N	FALSE	MT
2351	1yxx	A	A	Human	160	PIM1			CAMK	PLLGSGGFGSVYSVAIKHVRVPMEVVLLKKVSSGVIRLLDWVLILERPEVQDLFDFITEHCHNCGVLHRDIKDENILILIDFGSG	LI7	-	684	0			in	in	2	8	0	0	0.804	2.139		TRUE	TRUE	FALSE	FALSE	FALSE	FALSE	FALSE	FALSE	FALSE	FALSE	FALSE	FALSE	FALSE	FALSE	FALSE	15.9176	51.7591	43.1269		FALSE	c1ccc2c(c1)/C(=N/c3ccc(cc3)O)/C(=O)N2	FALSE	MT
2365	4ll5	A	A	Human	160	PIM1			CAMK	PLLGSGGFGSVYSVAIKHVRVPMEVVLLKKVSSGVIRLLDWVLILERPEVQDLFDFITEHCHNCGVLHRDIKDENILILIDFGSG	SK8	-	693	0			in	in	2	8	0	0	0.802	2.136		TRUE	FALSE	FALSE	FALSE	FALSE	FALSE	FALSE	FALSE	FALSE	FALSE	FALSE	FALSE	FALSE	FALSE	FALSE	16.7508	55.1829	41.7582		FALSE	c1cc(ccc1c2c(n3c(n2)SCC3)c4ccncc4)F	FALSE	HT
2367	1yxv	A	A	Human	160	PIM1			CAMK	PLLGSGGFGSVYSVAIKHVRVPMEVVLLKKVSSGVIRLLDWVLILERPEVQDLFDFITEHCHNCGVLHRDIKDENILILIDFGSG	LI6	-	694	0			in	in	2	8	0	0	0.804	2.136		TRUE	FALSE	FALSE	FALSE	FALSE	FALSE	FALSE	FALSE	FALSE	FALSE	FALSE	FALSE	FALSE	FALSE	FALSE	15.9839	52.5707	41.5959		FALSE	CN1c2ccccc2C(=C(C1=O)O)O	FALSE	MT
2425	1yxt	A	A	Human	160	PIM1			CAMK	PLLGSGGFGSVYSVAIKHVRVPMEVVLLKKVSSGVIRLLDWVLILERPEVQDLFDFITEHCHNCGVLHRDIKDENILILIDFGSG	ANP	-	64	0			in	in	2	8	0	0	0.803	2.143		TRUE	FALSE	FALSE	FALSE	FALSE	FALSE	FALSE	FALSE	FALSE	FALSE	FALSE	FALSE	FALSE	FALSE	FALSE	15.1863	49.213	36.8191		FALSE	c1nc(c2c(n1)n(cn2)[C@H]3[C@@H]([C@@H]([C@H](O3)CO[P@](=O)(O)O[P@@](=O)(NP(=O)(O)O)O)O)O)N	FALSE	HT
2428	4gw8	A	A	Human	160	PIM1			CAMK	PLLGSGGFGSVYSVAIKHVRVPMEVVLLKKVSSGVIRLLDWVLILERPEVQDLFDFITEHCHNCGVLHRDIKDENILILIDFGSG	3RA	-	489	0			in	in	2	8	0	0	0.807	2.143		TRUE	FALSE	FALSE	FALSE	FALSE	FALSE	FALSE	FALSE	FALSE	FALSE	FALSE	FALSE	FALSE	FALSE	FALSE	16.3372	53.8238	39.3748		FALSE	c1ccc(cc1)NC2=NC(=O)C(=N2)Cc3ccc4c(c3)OCO4	FALSE	MT
3288	3vvh	A	A	Human	383	MAP2K1			STE	SELGAGNGGVVFKMARKLIQIIRELQVLHECNPYIVGFYGASICMEHMDGGSLDQVLKKLREKHKIMHRDVKPSNILVLCDFGVS	ATP	-	63	0			in	out	2	8	0	0	0.827	2.21		TRUE	TRUE	TRUE	FALSE	FALSE	FALSE	FALSE	TRUE	FALSE	FALSE	FALSE	FALSE	FALSE	FALSE	FALSE	14.8056	50.0603	54.5356		FALSE	c1nc(c2c(n1)n(cn2)[C@H]3[C@@H]([C@@H]([C@H](O3)CO[P@@](=O)(O)O[P@](=O)(O)OP(=O)(O)O)O)O)N	FALSE
2923	4zlz	A	A	Human	473	BTK			TK	KELGTGQFGVVKYVAIKMIEFIEEAKVMMNLSEKLVQLYGVFIITEYMANGCLLNYLREYLESKQFLHRDLAARNCLVVSDFGLS	4RV	-	868	0			in	out	2	8	0	0	0.81	2.166		TRUE	FALSE	FALSE	FALSE	FALSE	FALSE	FALSE	FALSE	FALSE	FALSE	FALSE	FALSE	FALSE	FALSE	FALSE	15.7526	53.2522	73.1071		FALSE	Cc1ccncc1c2cccc3c2nnc(c3N)C(=O)N	FALSE	MT
1748	2nru	A	A	Human	489	IRAK4			TKL	NKMGEGGFGVVYKVAVKKLQFDQEIKVMAKCQENLVELLGFCLVYVYMPNGSLLDRLSCFLHENHHIHRDIKSANILLISDFGLA	T12	-	481	0			in	in	2	8	0	0	0.783	2.101		TRUE	FALSE	FALSE	FALSE	FALSE	FALSE	FALSE	FALSE	FALSE	FALSE	FALSE	FALSE	FALSE	FALSE	FALSE	15.083	47.8703	61.0355		FALSE	CC(C)(C)C(=O)Oc1ccc2c(c1)nc(n2CCCO)NC(=O)c3cccc(c3)[N+](=O)[O-]	FALSE	MT
13364	7b94	-	B	Human	383	MAP2K1			STE	SELGAGNGGVVFKMARKLIQIIRELQVLHECNPYIVGFYGASICMEHMDGGSLDQVLKKLREKHKIMHRDVKPSNILVLCDFGVS	ANP	-	64	0			in	out	2	8	0	0	0.835	2.202		TRUE	TRUE	TRUE	FALSE	FALSE	FALSE	TRUE	TRUE	FALSE	FALSE	FALSE	FALSE	FALSE	FALSE	FALSE	14.1088	46.9909	51.3123		FALSE	c1nc(c2c(n1)n(cn2)[C@H]3[C@@H]([C@@H]([C@H](O3)CO[P@](=O)(O)O[P@@](=O)(NP(=O)(O)O)O)O)O)N	FALSE
5929	4dg0	A	E	Mouse	905	PKACa			AGC	KTLGTGSFGRVMLYAMKILHTLNEKRILQAVNPFLVKLEFSYMVMEYVAGGEMFSHLRRYLHSLDLIYRDLKPENLLIVTDFGFA	ANP	-	64	0			in	in	2	8	0	0	0.777	2.091		TRUE	FALSE	FALSE	FALSE	FALSE	FALSE	FALSE	FALSE	FALSE	FALSE	FALSE	FALSE	FALSE	FALSE	FALSE	17.1801	55.8298	73.5341		FALSE	c1nc(c2c(n1)n(cn2)[C@H]3[C@@H]([C@@H]([C@H](O3)CO[P@](=O)(O)O[P@@](=O)(NP(=O)(O)O)O)O)O)N	FALSE	HT
10467	6ep9	-	A	Human	473	BTK			TK	KELGTGQFGVVKYVAIKMIEFIEEAKVMMNLSEKLVQLYGVFIITEYMANGCLLNYLREYLESKQFLHRDLAARNCLVVSDFGLS	BNB	-	3199	0			in	out	2.01	8	0	0	0.814	2.154		TRUE	FALSE	FALSE	FALSE	TRUE	FALSE	FALSE	FALSE	FALSE	FALSE	FALSE	FALSE	FALSE	FALSE	FALSE	17.1762	57.9482	67.9002		FALSE	Cc1c(cccc1NC(=O)c2ccc(cc2)N3CCCCC3)C4=CN(C(=O)C(=N4)Nc5ccc(cc5)C(=O)N6CCN(CC6)C)C	FALSE	MT
7603	5uiu	A	A	Human	489	IRAK4			TKL	NKMGEGGFGVVYKVAVKKLQFDQEIKVMAKCQENLVELLGFCLVYVYMPNGSLLDRLSCFLHENHHIHRDIKSANILLISDFGLA	8CG	-	2465	0			in	in	2.02	8	0	0	0.784	2.118		TRUE	FALSE	FALSE	TRUE	TRUE	FALSE	FALSE	FALSE	FALSE	FALSE	FALSE	FALSE	FALSE	FALSE	FALSE	14.5306	45.9877	67.0611		FALSE	CC[C@H]1[C@H](NC(=O)[C@H]1F)COc2c3cc(c(cc3ccn2)C(=O)N)OC	FALSE	HT
2427	3vbx	A	A	Human	160	PIM1			CAMK	PLLGSGGFGSVYSVAIKHVRVPMEVVLLKKVSSGVIRLLDWVLILERPEVQDLFDFITEHCHNCGVLHRDIKDENILILIDFGSG	0FO	-	721	0			in	in	2.03	8	0	0	0.803	2.136		TRUE	FALSE	FALSE	FALSE	FALSE	FALSE	FALSE	FALSE	FALSE	FALSE	FALSE	FALSE	FALSE	FALSE	FALSE	15.9783	53.1224	39.3547		FALSE	c1cc2c(cc1Br)C(=CC(=O)O2)O	FALSE	MT
5975	4xh6	-	A	Human	160	PIM1			CAMK	PLLGSGGFGSVYSVAIKHVRVPMEVVLLKKVSSGVIRLLDWVLILERPEVQDLFDFITEHCHNCGVLHRDIKDENILILIDFGSG	HUL	-	1842	0			in	in	2.04	8	0	0	0.806	2.139		TRUE	TRUE	FALSE	FALSE	FALSE	FALSE	FALSE	FALSE	FALSE	FALSE	FALSE	FALSE	FALSE	FALSE	FALSE	16.4383	53.1482	39.3633		FALSE	COc1c(cc2c(c1O)C(=O)C=C(O2)c3ccc(cc3)O)O	FALSE	HT
3710	4yth	A	A	Human	436	JAK2			TK	QQLGKGNFGSVEMVAVKKLDFEREIEILKSLQDNIVKYKGVKLIMEYLPYGSLRDYLQKYLGTKRYIHRDLATRNILVIGDFGLT	467	-	1140	0			in	in	2.04	8	0	0	0.779	2.115		TRUE	FALSE	FALSE	TRUE	FALSE	FALSE	FALSE	FALSE	FALSE	FALSE	FALSE	FALSE	FALSE	FALSE	FALSE	16.3828	53.4667	54.282		FALSE	CC(C)(C(=O)NCC(F)(F)F)Nc1c(cnc(n1)c2c[nH]c3c2cc(cn3)Cl)F	FALSE	MT
2377	4k18	-	A	Human	160	PIM1			CAMK	PLLGSGGFGSVYSVAIKHVRVPMEVVLLKKVSSGVIRLLDWVLILERPEVQDLFDFITEHCHNCGVLHRDIKDENILILIDFGSG	1OB	-	700	0			in	in	2.05	8	0	0	0.806	2.144		TRUE	FALSE	FALSE	FALSE	FALSE	FALSE	FALSE	FALSE	FALSE	FALSE	FALSE	FALSE	FALSE	FALSE	FALSE	16.056	52.281	37.6482		FALSE	c1cc(ccc1Cc2cc(n3c(n2)c(cn3)C(=O)Nc4ccc(cc4)F)O)C#N	FALSE	MT
12336	6l11	-	A	Human	160	PIM1			CAMK	PLLGSGGFGSVYSVAIKHVRVPMEVVLLKKVSSGVIRLLDWVLILERPEVQDLFDFITEHCHNCGVLHRDIKDENILILIDFGSG	E2C	-	3710	0			in	in	2.05	8	0	0	0.801	2.14		TRUE	FALSE	FALSE	FALSE	FALSE	FALSE	FALSE	FALSE	FALSE	FALSE	FALSE	FALSE	FALSE	FALSE	FALSE	16.4383	54.7334	43.6224		FALSE	CCN(CC)CCCCCN1c2ccccc2Oc3c1cc(cc3)Cl	FALSE	MT
2931	4ot6	-	A	Human	473	BTK			TK	KELGTGQFGVVKYVAIKMIEFIEEAKVMMNLSEKLVQLYGVFIITEYMANGCLLNYLREYLESKQFLHRDLAARNCLVVSDFGLS	2V1	-	872	0			in	out	2.05	8	0	0	0.815	2.154		TRUE	FALSE	FALSE	FALSE	FALSE	FALSE	FALSE	FALSE	FALSE	FALSE	FALSE	FALSE	FALSE	FALSE	FALSE	16.5862	55.8601	69.6149		FALSE	CS(=O)(=O)c1ccc(cc1)C(=O)Nc2cccc(c2)c3cn4ccnc4c(n3)Nc5ccc(cc5)C(=O)N6CCOCC6	FALSE	MT
6802	5dn3	A	A	Human	259	AurA			Other	RPLGKGKFGNVYLLALKVLQLRREVEIQSHLRPNILRLYGYYLILEYAPLGTVYRELQKYCHSKRVIHRDIKPENLLLIADFGWS	ATP	5DN	63	2166			in	in	2.05	8	0	0	0.779	2.094		TRUE	FALSE	FALSE	FALSE	FALSE	FALSE	FALSE	FALSE	FALSE	FALSE	FALSE	FALSE	FALSE	FALSE	FALSE	15.8917	54.1376	84.6374		FALSE	c1nc(c2c(n1)n(cn2)[C@H]3[C@@H]([C@@H]([C@H](O3)CO[P@@](=O)(O)O[P@](=O)(O)OP(=O)(O)O)O)O)N	FALSE
7354	5tq6	-	A	Human	436	JAK2			TK	QQLGKGNFGSVEMVAVKKLDFEREIEILKSLQDNIVKYKGVKLIMEYLPYGSLRDYLQKYLGTKRYIHRDLATRNILVIGDFGLT	7GV	-	2344	0			in	in	2.06	8	0	0	0.786	2.105		TRUE	FALSE	FALSE	TRUE	TRUE	FALSE	FALSE	FALSE	FALSE	FALSE	FALSE	FALSE	FALSE	FALSE	FALSE	14.8207	47.0025	52.1553		FALSE	C[C@@H]1CCN(C[C@@H]1N(C)c2c3cc[nH]c3ncn2)C(=O)N4CCCC4	FALSE	MT
9737	5g15	A	A	Human	259	AurA			Other	RPLGKGKFGNVYLLALKVLQLRREVEIQSHLRPNILRLYGYYLILEYAPLGTVYRELQKYCHSKRVIHRDIKPENLLLIADFGWS	ACP	-	160	0			in	in	2.06	8	0	0	0.781	2.13		TRUE	FALSE	FALSE	FALSE	TRUE	FALSE	FALSE	FALSE	FALSE	FALSE	FALSE	FALSE	FALSE	FALSE	FALSE	19.3001	66.4879	73.5125		FALSE	c1nc(c2c(n1)n(cn2)[C@H]3[C@@H]([C@@H]([C@H](O3)CO[P@@](=O)(O)O[P@](=O)(CP(=O)(O)O)O)O)O)N	FALSE	HT
13347	6vnf	A	A	Human	436	JAK2			TK	QQLGKGNFGSVEMVAVKKLDFEREIEILKSLQDNIVKYKGVKLIMEYLPYGSLRDYLQKYLGTKRYIHRDLATRNILVIGDFGLT	R6S	-	3944	0			in	in	2.06	8	0	0	0.782	2.095		TRUE	FALSE	FALSE	FALSE	TRUE	FALSE	FALSE	FALSE	FALSE	FALSE	FALSE	FALSE	FALSE	FALSE	FALSE	15.1978	48.8548	52.1392		FALSE	Cc1cnc(nc1Nc2ccc3c(c2)N(CC3)S(=O)(=O)C(C)(C)C)Nc4ccc(c(c4)F)C5CCN(CC5)C	FALSE	MT
13127	6vru	A	A	Human	160	PIM1			CAMK	PLLGSGGFGSVYSVAIKHVRVPMEVVLLKKVSSGVIRLLDWVLILERPEVQDLFDFITEHCHNCGVLHRDIKDENILILIDFGSG	ROY	-	3879	0			in	in	2.07	8	0	0	0.802	2.129		TRUE	FALSE	FALSE	FALSE	FALSE	FALSE	FALSE	FALSE	FALSE	FALSE	FALSE	FALSE	FALSE	FALSE	FALSE	16.3461	53.5358	39.8563		FALSE	c1c(c2c(c(n(c2nc1C(=O)N)CC3CCNCC3)C4CC4)Cl)Cl	FALSE	HT
2399	3vbv	-	A	Human	160	PIM1			CAMK	PLLGSGGFGSVYSVAIKHVRVPMEVVLLKKVSSGVIRLLDWVLILERPEVQDLFDFITEHCHNCGVLHRDIKDENILILIDFGSG	0FK	-	712	0			in	in	2.08	8	0	0	0.802	2.135		TRUE	FALSE	FALSE	FALSE	FALSE	FALSE	FALSE	FALSE	FALSE	FALSE	FALSE	FALSE	FALSE	FALSE	FALSE	16.0241	53.1181	40.3178		FALSE	c1cc2ccc(nc2c(c1)O)C(=O)N	FALSE	HT
5587	4qmn	A	A	Human	380	MST3			STE	EKIGKGSFGEVFKVAIKIIDIQQEITVLSQCDPYVTKYYGSWIIMEYLGGGSALDLLEPYLHSEKKIHRDIKAANVLLLADFGVA	DB8	-	252	0			in	in	2.09	8	0	0	0.775	2.093		TRUE	TRUE	FALSE	FALSE	FALSE	TRUE	TRUE	FALSE	FALSE	FALSE	FALSE	FALSE	FALSE	FALSE	FALSE	18.8773	62.3497	56.7413		FALSE	CN1CCN(CC1)CCCOc2cc3c(cc2OC)c(c(cn3)C#N)Nc4cc(c(cc4Cl)Cl)OC	FALSE	MT
2339	4bzo	-	A	Human	160	PIM1			CAMK	PLLGSGGFGSVYSVAIKHVRVPMEVVLLKKVSSGVIRLLDWVLILERPEVQDLFDFITEHCHNCGVLHRDIKDENILILIDFGSG	676	-	675	0			in	in	2.1	8	0	0	0.803	2.133		TRUE	FALSE	FALSE	FALSE	FALSE	FALSE	FALSE	FALSE	FALSE	FALSE	FALSE	FALSE	FALSE	FALSE	FALSE	16.2833	52.2328	39.8446		FALSE	c1ccc(cc1)[C@@H](CN)NC(=O)C[C@H]2CNC(=O)c3n2cc(c3)c4ccnc(c4)F	FALSE	HT
2346	4rc2	-	A	Human	160	PIM1			CAMK	PLLGSGGFGSVYSVAIKHVRVPMEVVLLKKVSSGVIRLLDWVLILERPEVQDLFDFITEHCHNCGVLHRDIKDENILILIDFGSG	3O8	-	680	0			in	in	2.1	8	0	0	0.808	2.135		TRUE	FALSE	FALSE	FALSE	FALSE	FALSE	FALSE	FALSE	FALSE	FALSE	FALSE	FALSE	FALSE	FALSE	FALSE	16.289	53.1313	39.5208		FALSE	c1cc(c2c(c1N)C(=O)c3c(ccc(c3C2=O)O)O)NCCNCCO	FALSE	HT
2406	1xr1	-	A	Human	160	PIM1			CAMK	PLLGSGGFGSVYSVAIKHVRVPMEVVLLKKVSSGVIRLLDWVLILERPEVQDLFDFITEHCHNCGVLHRDIKDENILILIDFGSG	ANP	-	64	0			in	in	2.1	8	0	0	0.804	2.161		TRUE	FALSE	FALSE	FALSE	TRUE	FALSE	FALSE	FALSE	FALSE	FALSE	FALSE	FALSE	FALSE	FALSE	FALSE	15.9918	52.0199	28.1551		FALSE	c1nc(c2c(n1)n(cn2)[C@H]3[C@@H]([C@@H]([C@H](O3)CO[P@](=O)(O)O[P@@](=O)(NP(=O)(O)O)O)O)O)N	FALSE	MT
2467	3r00	-	A	Human	160	PIM1			CAMK	PLLGSGGFGSVYSVAIKHVRVPMEVVLLKKVSSGVIRLLDWVLILERPEVQDLFDFITEHCHNCGVLHRDIKDENILILIDFGSG	UNJ	-	735	0			in	in	2.1	8	0	0	0.803	2.141		TRUE	FALSE	FALSE	FALSE	FALSE	FALSE	FALSE	FALSE	FALSE	FALSE	FALSE	FALSE	FALSE	FALSE	FALSE	16.1937	52.8936	40.6872		FALSE	c1cc2c(cc1Br)cc(o2)C(=O)O	FALSE	HT
6703	5ipj	-	A	Human	160	PIM1			CAMK	PLLGSGGFGSVYSVAIKHVRVPMEVVLLKKVSSGVIRLLDWVLILERPEVQDLFDFITEHCHNCGVLHRDIKDENILILIDFGSG	6CD	-	2127	0			in	in	2.1	8	0	0	0.803	2.139		TRUE	FALSE	FALSE	FALSE	FALSE	FALSE	FALSE	FALSE	FALSE	FALSE	FALSE	FALSE	FALSE	FALSE	FALSE	16.1342	52.3165	42.1733		FALSE	C[C@@H]1c2c(cc([nH]2)c3cccc4c3N=C(N(C4=O)C)NC(C)(C)C)C(=O)N1	FALSE	HT
7195	5kzi	-	A	Human	160	PIM1			CAMK	PLLGSGGFGSVYSVAIKHVRVPMEVVLLKKVSSGVIRLLDWVLILERPEVQDLFDFITEHCHNCGVLHRDIKDENILILIDFGSG	6YN	-	2291	0			in	in	2.1	8	0	0	0.804	2.15		TRUE	FALSE	FALSE	FALSE	FALSE	FALSE	FALSE	FALSE	FALSE	FALSE	FALSE	FALSE	FALSE	FALSE	FALSE	16.0413	51.6369	40.9444		FALSE	c1cc(c(c(c1)F)c2ccc3cnc(n3n2)Nc4cnccc4N5CCC[C@@H](C5)N)F	FALSE	HT
6504	5iis	-	A	Human	160	PIM1			CAMK	PLLGSGGFGSVYSVAIKHVRVPMEVVLLKKVSSGVIRLLDWVLILERPEVQDLFDFITEHCHNCGVLHRDIKDENILILIDFGSG	6CB	-	2061	0			in	in	2.1	8	0	0	0.802	2.133		TRUE	FALSE	FALSE	FALSE	FALSE	FALSE	FALSE	FALSE	FALSE	FALSE	FALSE	FALSE	FALSE	FALSE	FALSE	16.283	53.554	38.2802		FALSE	Cc1cc(cc(n1)N)c2ccncc2NC(=O)c3c(ccc(n3)c4ccccc4F)N	FALSE	HT
12335	6l16	-	A	Human	160	PIM1			CAMK	PLLGSGGFGSVYSVAIKHVRVPMEVVLLKKVSSGVIRLLDWVLILERPEVQDLFDFITEHCHNCGVLHRDIKDENILILIDFGSG	E2U	-	3709	0			in	in	2.1	8	0	0	0.802	2.135		TRUE	FALSE	FALSE	FALSE	FALSE	FALSE	FALSE	FALSE	FALSE	FALSE	FALSE	FALSE	FALSE	FALSE	FALSE	16.4199	54.0538	41.556		FALSE	c1cc2c(cc1Cl)N(c3ccncc3O2)CCC4CCN(CC4)CCN	FALSE	MT
13047	7b30	-	A	Human	380	MST3			STE	EKIGKGSFGEVFKVAIKIIDIQQEITVLSQCDPYVTKYYGSWIIMEYLGGGSALDLLEPYLHSEKKIHRDIKAANVLLLADFGVA	59T	-	1992	0			in	in	2.1	8	0	25	0.818	2.103		TRUE	TRUE	TRUE	FALSE	FALSE	TRUE	TRUE	FALSE	FALSE	FALSE	FALSE	FALSE	FALSE	FALSE	FALSE	16.9888	59.6873	78.638		FALSE	Cc1cccc(n1)c2ccc(c(c2)Cl)C3=Cc4cnc(nc4N(C3=O)CC5OCC(CO5)N)NC	FALSE	MT
3295	4an3	-	A	Human	383	MAP2K1			STE	SELGAGNGGVVFKMARKLIQIIRELQVLHECNPYIVGFYGASICMEHMDGGSLDQVLKKLREKHKIMHRDVKPSNILVLCDFGVS	ATP	-	63	0			in	out	2.1	8	0	0	0.84	2.227		TRUE	TRUE	TRUE	FALSE	FALSE	FALSE	TRUE	TRUE	FALSE	FALSE	FALSE	FALSE	FALSE	FALSE	FALSE	15.0785	50.765	54.9993		FALSE	c1nc(c2c(n1)n(cn2)[C@H]3[C@@H]([C@@H]([C@H](O3)CO[P@@](=O)(O)O[P@](=O)(O)OP(=O)(O)O)O)O)N	FALSE
3284	3eqd	-	A	Human	383	MAP2K1			STE	SELGAGNGGVVFKMARKLIQIIRELQVLHECNPYIVGFYGASICMEHMDGGSLDQVLKKLREKHKIMHRDVKPSNILVLCDFGVS	AGS	-	38	0			in	out	2.1	8	0	0	0.813	2.212		TRUE	FALSE	FALSE	FALSE	FALSE	FALSE	FALSE	FALSE	FALSE	FALSE	FALSE	FALSE	FALSE	FALSE	FALSE	15.1817	50.5078	58.0136		FALSE	c1nc(c2c(n1)n(cn2)[C@H]3[C@@H]([C@@H]([C@H](O3)COP(=O)(O)OP(=O)(O)OP(=S)(O)O)O)O)N	FALSE	MT
13294	6vni	-	A	Human	436	JAK2			TK	QQLGKGNFGSVEMVAVKKLDFEREIEILKSLQDNIVKYKGVKLIMEYLPYGSLRDYLQKYLGTKRYIHRDLATRNILVIGDFGLT	R61	-	3929	0			in	in	2.1	8	0	0	0.781	2.093		TRUE	FALSE	FALSE	FALSE	TRUE	FALSE	FALSE	FALSE	FALSE	FALSE	FALSE	FALSE	FALSE	FALSE	FALSE	15.5972	50.3399	50.6486		FALSE	Cc1cnc(nc1Nc2ccc(c(c2)N3CCCS3(=O)=O)F)Nc4cc(c(c(c4)F)C5CCN(CC5)C)F	FALSE	MT
5955	1bx6	-	A	Mouse	905	PKACa			AGC	KTLGTGSFGRVMLYAMKILHTLNEKRILQAVNPFLVKLEFSYMVMEYVAGGEMFSHLRRYLHSLDLIYRDLKPENLLIVTDFGFA	BA1	-	474	0			in	in	2.1	8	0	0	0.78	2.086		TRUE	FALSE	FALSE	FALSE	TRUE	FALSE	FALSE	FALSE	FALSE	FALSE	FALSE	FALSE	FALSE	FALSE	FALSE	17.6824	57.2982	74.1679		FALSE	c1cc(c(c(c1)O)C(=O)c2c(cc(cc2O)C(=O)O[C@@H]3CCCNC[C@H]3NC(=O)c4ccc(cc4)O)O)C(=O)O	FALSE
2371	3jya	A	A	Human	160	PIM1			CAMK	PLLGSGGFGSVYSVAIKHVRVPMEVVLLKKVSSGVIRLLDWVLILERPEVQDLFDFITEHCHNCGVLHRDIKDENILILIDFGSG	LWG	-	697	0			in	in	2.1	8	0	0	0.811	2.138		TRUE	FALSE	FALSE	FALSE	FALSE	FALSE	FALSE	FALSE	FALSE	FALSE	FALSE	FALSE	FALSE	FALSE	FALSE	15.8102	51.1014	40.7383		FALSE	c1cc(c2c(c1Cl)c3c(s2)C(=O)NC=N3)Cl	FALSE	HT
2388	4n70	A	A	Human	160	PIM1			CAMK	PLLGSGGFGSVYSVAIKHVRVPMEVVLLKKVSSGVIRLLDWVLILERPEVQDLFDFITEHCHNCGVLHRDIKDENILILIDFGSG	2HX	-	688	0			in	in	2.1	8	0	0	0.806	2.138		TRUE	FALSE	FALSE	FALSE	FALSE	FALSE	FALSE	FALSE	FALSE	FALSE	FALSE	FALSE	FALSE	FALSE	FALSE	16.2822	52.1366	37.9359		FALSE	C[C@H]1CN(C[C@H]([C@@H]1O)N)c2ccncc2NC(=O)c3ccc(c(n3)c4c(cccc4F)F)F	FALSE	HT
8306	5kgi	-	A	Human	160	PIM1			CAMK	PLLGSGGFGSVYSVAIKHVRVPMEVVLLKKVSSGVIRLLDWVLILERPEVQDLFDFITEHCHNCGVLHRDIKDENILILIDFGSG	6SF	-	2846	0			in	in	2.13	8	0	0	0.803	2.139		TRUE	FALSE	FALSE	FALSE	FALSE	FALSE	FALSE	FALSE	FALSE	FALSE	FALSE	FALSE	FALSE	FALSE	FALSE	16.2203	52.2581	40.8758		FALSE	c1cc(c(cc1OCCN)Cl)Cl	FALSE	MT
6823	5drd	-	A	Human	259	AurA			Other	RPLGKGKFGNVYLLALKVLQLRREVEIQSHLRPNILRLYGYYLILEYAPLGTVYRELQKYCHSKRVIHRDIKPENLLLIADFGWS	ATP	-	63	0			in	in	2.13	8	0	0	0.781	2.099		TRUE	FALSE	FALSE	FALSE	TRUE	FALSE	FALSE	FALSE	FALSE	FALSE	FALSE	FALSE	FALSE	FALSE	FALSE	14.3138	50.0294	57.4807		FALSE	c1nc(c2c(n1)n(cn2)[C@H]3[C@@H]([C@@H]([C@H](O3)CO[P@@](=O)(O)O[P@](=O)(O)OP(=O)(O)O)O)O)N	FALSE	MT
9584	5n4r	A	A	Human	160	PIM1			CAMK	PLLGSGGFGSVYSVAIKHVRVPMEVVLLKKVSSGVIRLLDWVLILERPEVQDLFDFITEHCHNCGVLHRDIKDENILILIDFGSG	8MQ	-	3023	0			in	in	2.13	8	0	21	0.8	2.142		TRUE	FALSE	FALSE	FALSE	FALSE	FALSE	FALSE	FALSE	FALSE	FALSE	FALSE	FALSE	FALSE	FALSE	FALSE	16.1067	52.8074	41.01		FALSE	CC(C(=O)c1c[nH]c2c1cccc2)N3CCCCCC3	FALSE	MT
2469	2xj1	A	A	Human	160	PIM1			CAMK	PLLGSGGFGSVYSVAIKHVRVPMEVVLLKKVSSGVIRLLDWVLILERPEVQDLFDFITEHCHNCGVLHRDIKDENILILIDFGSG	XJ1	-	720	0			in	in	2.13	8	0	0	0.805	2.145		TRUE	FALSE	FALSE	FALSE	FALSE	FALSE	FALSE	FALSE	FALSE	FALSE	FALSE	FALSE	FALSE	FALSE	FALSE	15.9652	52.4075	42.0525		FALSE	c1cc(cc(c1)c2cncc(n2)NC3CCC(CC3)N)\C=C\C(=O)O	FALSE	MT
9123	4y73	A	A	Human	489	IRAK4			TKL	NKMGEGGFGVVYKVAVKKLQFDQEIKVMAKCQENLVELLGFCLVYVYMPNGSLLDRLSCFLHENHHIHRDIKSANILLISDFGLA	XPY	-	482	0			in	in	2.14	8	0	0	0.781	2.113		TRUE	FALSE	FALSE	FALSE	FALSE	FALSE	FALSE	FALSE	FALSE	FALSE	FALSE	FALSE	FALSE	FALSE	FALSE	14.1315	45.2838	65.4798		FALSE	Cn1cc(c(n1)C(F)(F)F)NC(=O)c2cnn3c2nc(cc3)N[C@@H]4CCCC[C@@H]4N	FALSE	HT
9922	6f3i	-	B	Human	489	IRAK4			TKL	NKMGEGGFGVVYKVAVKKLQFDQEIKVMAKCQENLVELLGFCLVYVYMPNGSLLDRLSCFLHENHHIHRDIKSANILLISDFGLA	CKN	-	3125	0			in	in	2.14	8	0	0	0.78	2.119		TRUE	FALSE	FALSE	TRUE	FALSE	FALSE	FALSE	FALSE	FALSE	FALSE	FALSE	FALSE	FALSE	FALSE	FALSE	14.5565	49.3914	77.9994		FALSE	C[C@H](CC(=O)N)c1ccn2c1c(ncn2)NC3CCC(CC3)N4CCN(CC4)C(=O)C	FALSE	MT
8566	5tex	-	A	Human	160	PIM1			CAMK	PLLGSGGFGSVYSVAIKHVRVPMEVVLLKKVSSGVIRLLDWVLILERPEVQDLFDFITEHCHNCGVLHRDIKDENILILIDFGSG	7AU	-	2906	0			in	in	2.15	8	0	0	0.807	2.129		TRUE	FALSE	FALSE	FALSE	FALSE	FALSE	FALSE	FALSE	FALSE	FALSE	FALSE	FALSE	FALSE	FALSE	FALSE	15.9686	52.4893	42.1384		FALSE	Cn1c(c(c2c1nccc2Cl)c3ccc(cc3)CO)c4ccc(cc4)N5CCNCC5	FALSE	HT
5936	4iac	-	A	Mouse	905	PKACa			AGC	KTLGTGSFGRVMLYAMKILHTLNEKRILQAVNPFLVKLEFSYMVMEYVAGGEMFSHLRRYLHSLDLIYRDLKPENLLIVTDFGFA	ACP	-	160	0			in	in	2.15	8	0	0	0.777	2.094		TRUE	FALSE	FALSE	FALSE	TRUE	FALSE	FALSE	FALSE	FALSE	FALSE	FALSE	FALSE	FALSE	FALSE	FALSE	17.4529	56.7896	76.3729		FALSE	c1nc(c2c(n1)n(cn2)[C@H]3[C@@H]([C@@H]([C@H](O3)CO[P@@](=O)(O)O[P@](=O)(CP(=O)(O)O)O)O)O)N	FALSE	HT
6806	5dt0	A	A	Human	259	AurA			Other	RPLGKGKFGNVYLLALKVLQLRREVEIQSHLRPNILRLYGYYLILEYAPLGTVYRELQKYCHSKRVIHRDIKPENLLLIADFGWS	SKE	-	1685	0			in	in	2.15	8	0	0	0.783	2.103		TRUE	FALSE	FALSE	TRUE	FALSE	FALSE	FALSE	FALSE	FALSE	FALSE	FALSE	FALSE	FALSE	FALSE	FALSE	17.9068	60.6346	60.2635		FALSE	c1cc(c(c(c1)F)C(=O)n2c(nc(n2)Nc3ccc(cc3)S(=O)(=O)N)N)F	FALSE	MT
1753	2nry	A	A	Human	489	IRAK4			TKL	NKMGEGGFGVVYKVAVKKLQFDQEIKVMAKCQENLVELLGFCLVYVYMPNGSLLDRLSCFLHENHHIHRDIKSANILLISDFGLA	STU	-	28	0			in	in	2.15	8	0	0	0.816	2.114		TRUE	FALSE	FALSE	FALSE	FALSE	FALSE	FALSE	FALSE	FALSE	FALSE	FALSE	FALSE	FALSE	FALSE	FALSE	14.9967	49.8704	75.2027		FALSE	C[C@@]12[C@@H]([C@@H](C[C@@H](O1)n3c4ccccc4c5c3c6n2c7ccccc7c6c8c5C(=O)NC8)NC)OC	FALSE	HT
13298	6vnb	-	A	Human	436	JAK2			TK	QQLGKGNFGSVEMVAVKKLDFEREIEILKSLQDNIVKYKGVKLIMEYLPYGSLRDYLQKYLGTKRYIHRDLATRNILVIGDFGLT	R6P	-	3932	0			in	in	2.19	8	0	0	0.779	2.094		TRUE	FALSE	FALSE	TRUE	TRUE	FALSE	FALSE	FALSE	FALSE	FALSE	FALSE	FALSE	FALSE	FALSE	FALSE	15.2157	48.8115	56.7786		FALSE	c1cc(ccc1C2CCNCC2)Nc3nc(c4cc[nH]c4n3)c5cnn(c5)[C@@H](CC#N)C6CCCC6	FALSE	MT
2370	4mta	-	A	Human	160	PIM1			CAMK	PLLGSGGFGSVYSVAIKHVRVPMEVVLLKKVSSGVIRLLDWVLILERPEVQDLFDFITEHCHNCGVLHRDIKDENILILIDFGSG	2D2	-	696	0			in	in	2.2	8	0	0	0.802	2.142		TRUE	FALSE	FALSE	FALSE	FALSE	FALSE	FALSE	FALSE	FALSE	FALSE	FALSE	FALSE	FALSE	FALSE	FALSE	15.8306	51.7323	42.4833		FALSE	Cc1c(cc(o1)c2ccccc2)C(=O)O	FALSE	HT
2439	4wrs	-	A	Human	160	PIM1			CAMK	PLLGSGGFGSVYSVAIKHVRVPMEVVLLKKVSSGVIRLLDWVLILERPEVQDLFDFITEHCHNCGVLHRDIKDENILILIDFGSG	3U1	-	725	0			in	in	2.2	8	0	0	0.803	2.139		TRUE	FALSE	FALSE	FALSE	FALSE	FALSE	FALSE	FALSE	FALSE	FALSE	FALSE	FALSE	FALSE	FALSE	FALSE	16.1394	52.7084	42.8819		FALSE	c1cc(c(c(c1)F)c2ccc3c(c2)c(n[nH]3)c4cncc(n4)O[C@H]5CNCCC56CC6)F	FALSE	HT
6601	5eol	-	A	Human	160	PIM1			CAMK	PLLGSGGFGSVYSVAIKHVRVPMEVVLLKKVSSGVIRLLDWVLILERPEVQDLFDFITEHCHNCGVLHRDIKDENILILIDFGSG	5QO	-	2098	0			in	in	2.2	8	0	0	0.805	2.139		TRUE	FALSE	FALSE	FALSE	FALSE	FALSE	FALSE	FALSE	FALSE	FALSE	FALSE	FALSE	FALSE	FALSE	FALSE	15.9959	51.6121	42.7157		FALSE	Cc1c2nc3c(cccc3n1)-c4cc5c([nH]4)[C@@H](C/C=C\[C@H](N2)C)CNC5=O	FALSE	HT
10850	6mt0	-	A	Human	160	PIM1			CAMK	PLLGSGGFGSVYSVAIKHVRVPMEVVLLKKVSSGVIRLLDWVLILERPEVQDLFDFITEHCHNCGVLHRDIKDENILILIDFGSG	JYG	-	3308	0			in	in	2.2	8	0	0	0.805	2.136		TRUE	FALSE	FALSE	FALSE	FALSE	FALSE	FALSE	FALSE	FALSE	FALSE	FALSE	FALSE	FALSE	FALSE	FALSE	16.4092	53.2952	39.6337		FALSE	C[C@@H]1c2c(cc([nH]2)c3cccc4c3N=C(N(C4=O)C5(CC5)C)NC6(CC6)C)C(=O)N1	FALSE	HT
5586	4qo9	-	A	Human	380	MST3			STE	EKIGKGSFGEVFKVAIKIIDIQQEITVLSQCDPYVTKYYGSWIIMEYLGGGSALDLLEPYLHSEKKIHRDIKAANVLLLADFGVA	627	-	287	0			in	in	2.2	8	0	0	0.779	2.113		TRUE	FALSE	FALSE	FALSE	TRUE	FALSE	FALSE	FALSE	FALSE	FALSE	FALSE	FALSE	FALSE	FALSE	FALSE	20.0555	65.7274	40.6487		FALSE	CN1CCN(CC1)c2ccc(cc2)C(=O)Nc3c4c([nH]n3)CN(C4)C(=O)[C@@H](c5ccccc5)OC	FALSE	HT
3312	3zlx	-	A	Human	383	MAP2K1			STE	SELGAGNGGVVFKMARKLIQIIRELQVLHECNPYIVGFYGASICMEHMDGGSLDQVLKKLREKHKIMHRDVKPSNILVLCDFGVS	5EZ	-	1016	0			in	out	2.2	8	0	0	0.818	2.219		TRUE	FALSE	FALSE	FALSE	FALSE	FALSE	FALSE	FALSE	FALSE	FALSE	FALSE	FALSE	FALSE	FALSE	FALSE	14.7439	49.2417	68.2915		FALSE	c1c2c(cc(c1OC[C@@H]3CCNC3)Cl)C(=O)NC=C2	FALSE	MT
3302	4anb	-	A	Human	383	MAP2K1			STE	SELGAGNGGVVFKMARKLIQIIRELQVLHECNPYIVGFYGASICMEHMDGGSLDQVLKKLREKHKIMHRDVKPSNILVLCDFGVS	YQY	-	1013	0			in	out	2.2	8	0	0	0.827	2.218		TRUE	TRUE	TRUE	FALSE	FALSE	FALSE	FALSE	TRUE	FALSE	FALSE	FALSE	FALSE	FALSE	FALSE	FALSE	14.3611	48.3271	51.3004		FALSE	c1cc(c(cc1I)F)Nc2c(ccc(c2F)F)C(=O)N3CC(C3)(CN)O	FALSE	MT
13354	6vnm	-	A	Human	436	JAK2			TK	QQLGKGNFGSVEMVAVKKLDFEREIEILKSLQDNIVKYKGVKLIMEYLPYGSLRDYLQKYLGTKRYIHRDLATRNILVIGDFGLT	R5Y	-	3945	0			in	in	2.2	8	0	0	0.778	2.09		TRUE	FALSE	FALSE	TRUE	FALSE	FALSE	FALSE	FALSE	FALSE	FALSE	FALSE	FALSE	FALSE	FALSE	FALSE	15.661	50.0703	55.6083		FALSE	C=CCCn1cc(cn1)c2c3cc[nH]c3nc(n2)Nc4ccc(cc4)C5CCNCC5	FALSE	MT
5876	4iaf	-	A	Mouse	905	PKACa			AGC	KTLGTGSFGRVMLYAMKILHTLNEKRILQAVNPFLVKLEFSYMVMEYVAGGEMFSHLRRYLHSLDLIYRDLKPENLLIVTDFGFA	ADP	-	26	0			in	in	2.2	8	0	0	0.776	2.096		TRUE	FALSE	FALSE	FALSE	TRUE	FALSE	FALSE	FALSE	FALSE	FALSE	FALSE	FALSE	FALSE	FALSE	FALSE	15.6449	50.5749	69.5224		FALSE	c1nc(c2c(n1)n(cn2)[C@H]3[C@@H]([C@@H]([C@H](O3)CO[P@](=O)(O)OP(=O)(O)O)O)O)N	FALSE	MT
5965	4dh3	-	A	Mouse	905	PKACa			AGC	KTLGTGSFGRVMLYAMKILHTLNEKRILQAVNPFLVKLEFSYMVMEYVAGGEMFSHLRRYLHSLDLIYRDLKPENLLIVTDFGFA	ATP	-	63	0			in	in	2.2	8	0	0	0.778	2.097		TRUE	FALSE	FALSE	FALSE	TRUE	FALSE	FALSE	FALSE	FALSE	FALSE	FALSE	FALSE	FALSE	FALSE	FALSE	14.7843	48.3007	60.6739		FALSE	c1nc(c2c(n1)n(cn2)[C@H]3[C@@H]([C@@H]([C@H](O3)CO[P@@](=O)(O)O[P@](=O)(O)OP(=O)(O)O)O)O)N	FALSE	HT
5944	4ib3	-	A	Mouse	905	PKACa			AGC	KTLGTGSFGRVMLYAMKILHTLNEKRILQAVNPFLVKLEFSYMVMEYVAGGEMFSHLRRYLHSLDLIYRDLKPENLLIVTDFGFA	ADP	-	26	0			in	in	2.2	8	0	0	0.776	2.097		TRUE	FALSE	FALSE	FALSE	TRUE	FALSE	FALSE	FALSE	FALSE	FALSE	FALSE	FALSE	FALSE	FALSE	FALSE	15.3906	50.5412	71.3755		FALSE	c1nc(c2c(n1)n(cn2)[C@H]3[C@@H]([C@@H]([C@H](O3)CO[P@](=O)(O)OP(=O)(O)O)O)O)N	FALSE	MT
5917	4dh5	-	A	Mouse	905	PKACa			AGC	KTLGTGSFGRVMLYAMKILHTLNEKRILQAVNPFLVKLEFSYMVMEYVAGGEMFSHLRRYLHSLDLIYRDLKPENLLIVTDFGFA	ADP	-	26	0			in	in	2.2	8	0	0	0.776	2.092		TRUE	FALSE	FALSE	FALSE	TRUE	FALSE	FALSE	FALSE	FALSE	FALSE	FALSE	FALSE	FALSE	FALSE	FALSE	15.5808	50.6459	61.892		FALSE	c1nc(c2c(n1)n(cn2)[C@H]3[C@@H]([C@@H]([C@H](O3)CO[P@](=O)(O)OP(=O)(O)O)O)O)N	FALSE	MT
8247	5kcx	A	A	Human	160	PIM1			CAMK	PLLGSGGFGSVYSVAIKHVRVPMEVVLLKKVSSGVIRLLDWVLILERPEVQDLFDFITEHCHNCGVLHRDIKDENILILIDFGSG	6S3	-	2806	0			in	in	2.2	8	0	0	0.809	2.133		TRUE	FALSE	FALSE	FALSE	FALSE	FALSE	FALSE	FALSE	FALSE	FALSE	FALSE	FALSE	FALSE	FALSE	FALSE	16.1457	52.166	40.6535		FALSE	Cn1c(cc2c1nc(cc2Cl)C(=O)N)c3ccc(cc3)N4CCN(CC4)C	FALSE	MT
2334	2xj2	A	A	Human	160	PIM1			CAMK	PLLGSGGFGSVYSVAIKHVRVPMEVVLLKKVSSGVIRLLDWVLILERPEVQDLFDFITEHCHNCGVLHRDIKDENILILIDFGSG	985	-	671	0			in	in	2.2	8	0	0	0.801	2.15		TRUE	FALSE	FALSE	FALSE	FALSE	FALSE	FALSE	FALSE	FALSE	FALSE	FALSE	FALSE	FALSE	FALSE	FALSE	15.7673	51.5566	43.0969		FALSE	C[N@]1CCCN(CC1)c2cncc(n2)c3cccc(c3)\C=C\C(=O)O	FALSE	HT
2456	3uix	A	A	Human	160	PIM1			CAMK	PLLGSGGFGSVYSVAIKHVRVPMEVVLLKKVSSGVIRLLDWVLILERPEVQDLFDFITEHCHNCGVLHRDIKDENILILIDFGSG	Q17	-	668	0			in	in	2.2	8	0	0	0.81	2.138		TRUE	FALSE	FALSE	FALSE	FALSE	FALSE	FALSE	FALSE	FALSE	FALSE	FALSE	FALSE	FALSE	FALSE	FALSE	16.0601	51.92	45.1626		FALSE	c1ccc2c(c1)c(nc(n2)c3ccccc3O)NCCCN	FALSE	HT
2019	2c6d	A	A	Human	259	AurA			Other	RPLGKGKFGNVYLLALKVLQLRREVEIQSHLRPNILRLYGYYLILEYAPLGTVYRELQKYCHSKRVIHRDIKPENLLLIADFGWS	ANP	-	64	0			in	in	2.2	8	0	21	0.869	2.167		TRUE	FALSE	FALSE	FALSE	TRUE	FALSE	FALSE	FALSE	FALSE	FALSE	FALSE	FALSE	FALSE	FALSE	FALSE	19.8031	65.0632	37.2517		FALSE	c1nc(c2c(n1)n(cn2)[C@H]3[C@@H]([C@@H]([C@H](O3)CO[P@](=O)(O)O[P@@](=O)(NP(=O)(O)O)O)O)O)N	FALSE	MT
6349	4rmz	A	A	Human	489	IRAK4			TKL	NKMGEGGFGVVYKVAVKKLQFDQEIKVMAKCQENLVELLGFCLVYVYMPNGSLLDRLSCFLHENHHIHRDIKSANILLISDFGLA	T20	-	1968	0			in	in	2.2	8	0	0	0.783	2.12		TRUE	FALSE	FALSE	FALSE	FALSE	FALSE	FALSE	FALSE	FALSE	FALSE	FALSE	FALSE	FALSE	FALSE	FALSE	14.22	45.9608	68.5583		FALSE	c1ccc(cc1)n2c3ccc(cc3nc2NC(=O)c4cccc(c4)N(=O)=O)CN5CCCCC5	FALSE	MT
9074	5vua	A	B	Human	160	PIM1			CAMK	PLLGSGGFGSVYSVAIKHVRVPMEVVLLKKVSSGVIRLLDWVLILERPEVQDLFDFITEHCHNCGVLHRDIKDENILILIDFGSG	8GX	-	2977	0			in	in	2.2	8	0	0	0.806	2.141		TRUE	FALSE	FALSE	FALSE	FALSE	FALSE	FALSE	FALSE	FALSE	FALSE	FALSE	FALSE	FALSE	FALSE	FALSE	17.7517	57.4898	46.4243		FALSE	COc1ccc2c(c1CN3CCNCC3)O/C(=C\c4c[nH]c5c4ccnc5)/C2=O	FALSE	MT
5895	2erz	-	E	Mouse	905	PKACa			AGC	KTLGTGSFGRVMLYAMKILHTLNEKRILQAVNPFLVKLEFSYMVMEYVAGGEMFSHLRRYLHSLDLIYRDLKPENLLIVTDFGFA	HFS	-	820	0			in	in	2.2	8	0	0	0.776	2.089		TRUE	FALSE	FALSE	TRUE	FALSE	FALSE	FALSE	FALSE	FALSE	FALSE	FALSE	FALSE	FALSE	FALSE	FALSE	17.1016	56.963	73.998		FALSE	c1cc2c(ccnc2O)c(c1)S(=O)(=O)[N@]3CCCNCC3	FALSE	MT
5932	1fmo	-	E	Mouse	905	PKACa			AGC	KTLGTGSFGRVMLYAMKILHTLNEKRILQAVNPFLVKLEFSYMVMEYVAGGEMFSHLRRYLHSLDLIYRDLKPENLLIVTDFGFA	ADN	-	499	0			in	in	2.2	8	0	0	0.779	2.097		TRUE	FALSE	FALSE	FALSE	FALSE	FALSE	FALSE	FALSE	FALSE	FALSE	FALSE	FALSE	FALSE	FALSE	FALSE	14.8994	49.2506	73.5296		FALSE	c1nc(c2c(n1)n(cn2)[C@H]3[C@@H]([C@@H]([C@H](O3)CO)O)O)N	FALSE
5902	1atp	-	E	Mouse	905	PKACa			AGC	KTLGTGSFGRVMLYAMKILHTLNEKRILQAVNPFLVKLEFSYMVMEYVAGGEMFSHLRRYLHSLDLIYRDLKPENLLIVTDFGFA	ATP	-	63	0			in	in	2.2	8	0	0	0.778	2.096		TRUE	FALSE	FALSE	FALSE	TRUE	FALSE	FALSE	FALSE	FALSE	FALSE	FALSE	FALSE	FALSE	FALSE	FALSE	14.8194	48.4511	63.4068		FALSE	c1nc(c2c(n1)n(cn2)[C@H]3[C@@H]([C@@H]([C@H](O3)CO[P@@](=O)(O)O[P@](=O)(O)OP(=O)(O)O)O)O)N	FALSE	MT
8564	5tel	A	A	Human	160	PIM1			CAMK	PLLGSGGFGSVYSVAIKHVRVPMEVVLLKKVSSGVIRLLDWVLILERPEVQDLFDFITEHCHNCGVLHRDIKDENILILIDFGSG	7AJ	-	2903	0			in	in	2.21	8	0	0	0.807	2.138		TRUE	FALSE	FALSE	FALSE	FALSE	FALSE	FALSE	FALSE	FALSE	FALSE	FALSE	FALSE	FALSE	FALSE	FALSE	16.0176	52.2215	42.3304		FALSE	CN1CCN(CC1)CCn2cc(c3c2cc(c(c3)OC)OC)c4cc5c(ccnc5[nH]4)Cl	FALSE	MT
8720	5k72	-	A	Human	489	IRAK4			TKL	NKMGEGGFGVVYKVAVKKLQFDQEIKVMAKCQENLVELLGFCLVYVYMPNGSLLDRLSCFLHENHHIHRDIKSANILLISDFGLA	6QY	-	2965	0			in	in	2.22	8	0	0	0.779	2.094		TRUE	FALSE	FALSE	FALSE	FALSE	FALSE	FALSE	FALSE	FALSE	FALSE	FALSE	FALSE	FALSE	FALSE	FALSE	15.9645	51.9848	64.388		FALSE	CN(C)C1CCC(CC1)Nc2c3c(c[nH]c3ncn2)C4CCOCC4	FALSE	MT
8310	5kge	-	A	Human	160	PIM1			CAMK	PLLGSGGFGSVYSVAIKHVRVPMEVVLLKKVSSGVIRLLDWVLILERPEVQDLFDFITEHCHNCGVLHRDIKDENILILIDFGSG	6SN	-	2850	0			in	in	2.23	8	0	0	0.803	2.139		TRUE	TRUE	FALSE	FALSE	FALSE	FALSE	TRUE	FALSE	FALSE	FALSE	FALSE	FALSE	FALSE	FALSE	FALSE	16.1341	52.3105	40.3307		FALSE	c1cc(c(cc1c2cc(n[nH]2)N)Cl)Cl	FALSE	HT
2349	3vbt	-	A	Human	160	PIM1			CAMK	PLLGSGGFGSVYSVAIKHVRVPMEVVLLKKVSSGVIRLLDWVLILERPEVQDLFDFITEHCHNCGVLHRDIKDENILILIDFGSG	0F9	-	682	0			in	in	2.23	8	0	0	0.804	2.139		TRUE	FALSE	FALSE	FALSE	FALSE	FALSE	FALSE	FALSE	FALSE	FALSE	FALSE	FALSE	FALSE	FALSE	FALSE	15.9623	52.7163	39.7283		FALSE	c1cc(c(cc1Cl)c2cc[nH]n2)O	FALSE	HT
2356	3vc4	-	A	Human	160	PIM1			CAMK	PLLGSGGFGSVYSVAIKHVRVPMEVVLLKKVSSGVIRLLDWVLILERPEVQDLFDFITEHCHNCGVLHRDIKDENILILIDFGSG	0FS	-	687	0			in	in	2.23	8	0	0	0.805	2.142		TRUE	FALSE	FALSE	FALSE	FALSE	FALSE	FALSE	FALSE	FALSE	FALSE	FALSE	FALSE	FALSE	FALSE	FALSE	16.4655	53.2032	40.7949		FALSE	c1cc(cc(c1)C(F)(F)F)/C=C\2/C(=O)NC(=O)S2	FALSE	MT
8722	5k7g	-	A	Human	489	IRAK4			TKL	NKMGEGGFGVVYKVAVKKLQFDQEIKVMAKCQENLVELLGFCLVYVYMPNGSLLDRLSCFLHENHHIHRDIKSANILLISDFGLA	6R0	-	2962	0			in	in	2.23	8	0	0	0.782	2.099		TRUE	FALSE	FALSE	FALSE	FALSE	FALSE	FALSE	FALSE	FALSE	FALSE	FALSE	FALSE	FALSE	FALSE	FALSE	15.4828	50.0383	63.331		FALSE	CN1[C@@H]2CCN(C[C@@H]2CC1=O)C3CCC(CC3)Nc4c5c(c[nH]c5ncn4)C6CCOCC6	FALSE	MT
10886	6n9p	A	A	Human	473	BTK			TK	KELGTGQFGVVKYVAIKMIEFIEEAKVMMNLSEKLVQLYGVFIITEYMANGCLLNYLREYLESKQFLHRDLAARNCLVVSDFGLS	KHD	-	3318	0			in	out	2.23	8	0	0	0.809	2.159		TRUE	TRUE	TRUE	FALSE	FALSE	FALSE	TRUE	FALSE	FALSE	FALSE	FALSE	FALSE	FALSE	FALSE	FALSE	17.275	57.2817	66.6958		FALSE	CCC(=O)Nc1cccc(c1)Oc2ccnc(c2c3ccc(cc3)Oc4ccccc4)N	TRUE	MT
2438	1yxu	-	A	Human	160	PIM1			CAMK	PLLGSGGFGSVYSVAIKHVRVPMEVVLLKKVSSGVIRLLDWVLILERPEVQDLFDFITEHCHNCGVLHRDIKDENILILIDFGSG	AMP	-	140	0			in	in	2.24	8	0	0	0.805	2.139		TRUE	FALSE	FALSE	FALSE	FALSE	FALSE	TRUE	FALSE	FALSE	FALSE	FALSE	FALSE	FALSE	FALSE	FALSE	16.1681	52.7399	41.3786		FALSE	c1nc(c2c(n1)n(cn2)[C@H]3[C@@H]([C@@H]([C@H](O3)COP(=O)(O)O)O)O)N	FALSE	MT
12337	6l13	-	A	Human	160	PIM1			CAMK	PLLGSGGFGSVYSVAIKHVRVPMEVVLLKKVSSGVIRLLDWVLILERPEVQDLFDFITEHCHNCGVLHRDIKDENILILIDFGSG	E2F	-	3711	0			in	in	2.24	8	0	0	0.803	2.14		TRUE	FALSE	FALSE	FALSE	FALSE	FALSE	FALSE	FALSE	FALSE	FALSE	FALSE	FALSE	FALSE	FALSE	FALSE	16.3633	54.3446	43.342		FALSE	c1ccc2c(c1)N(c3cc(ccc3O2)Cl)CCC4CCNCC4	FALSE	MT
2320	2o3p	A	A	Human	160	PIM1			CAMK	PLLGSGGFGSVYSVAIKHVRVPMEVVLLKKVSSGVIRLLDWVLILERPEVQDLFDFITEHCHNCGVLHRDIKDENILILIDFGSG	QUE	-	645	0			in	in	2.24	8	0	0	0.807	2.135		TRUE	FALSE	FALSE	FALSE	FALSE	FALSE	FALSE	FALSE	FALSE	FALSE	FALSE	FALSE	FALSE	FALSE	FALSE	16.0546	52.5361	40.0149		FALSE	c1cc(c(cc1C2=C(C(=O)c3c(cc(cc3O2)O)O)O)O)O	FALSE
2075	2np8	-	A	Human	259	AurA			Other	RPLGKGKFGNVYLLALKVLQLRREVEIQSHLRPNILRLYGYYLILEYAPLGTVYRELQKYCHSKRVIHRDIKPENLLLIADFGWS	CC3	-	575	0			in	in	2.25	8	0	0	0.811	2.106		TRUE	FALSE	FALSE	FALSE	FALSE	FALSE	FALSE	FALSE	FALSE	FALSE	FALSE	FALSE	FALSE	FALSE	FALSE	16.8276	57.5166	74.2263		FALSE	c1cc(cc(c1)Nc2ccnc(n2)Nc3cccc(c3)NC(=O)C4CC4)C(F)(F)F	FALSE
3713	4e4m	-	A	Human	436	JAK2			TK	QQLGKGNFGSVEMVAVKKLDFEREIEILKSLQDNIVKYKGVKLIMEYLPYGSLRDYLQKYLGTKRYIHRDLATRNILVIGDFGLT	0NH	-	348	0			in	in	2.25	8	0	0	0.777	2.109		TRUE	FALSE	FALSE	TRUE	FALSE	FALSE	FALSE	FALSE	FALSE	FALSE	FALSE	FALSE	FALSE	FALSE	FALSE	14.3942	47.8116	74.8377		FALSE	CC1(CCN(CC1)S(=O)(=O)C)n2cnc3c2c4cc[nH]c4nc3	FALSE	HT
2466	3vby	-	A	Human	160	PIM1			CAMK	PLLGSGGFGSVYSVAIKHVRVPMEVVLLKKVSSGVIRLLDWVLILERPEVQDLFDFITEHCHNCGVLHRDIKDENILILIDFGSG	0FR	-	734	0			in	in	2.27	8	0	0	0.806	2.136		TRUE	FALSE	FALSE	FALSE	FALSE	FALSE	FALSE	FALSE	FALSE	FALSE	FALSE	FALSE	FALSE	FALSE	FALSE	16.2567	53.4003	42.013		FALSE	c1ccc2c(c1)c(c[nH]2)C(=O)c3ccco3	FALSE	HT
6808	5dpv	A	A	Human	259	AurA			Other	RPLGKGKFGNVYLLALKVLQLRREVEIQSHLRPNILRLYGYYLILEYAPLGTVYRELQKYCHSKRVIHRDIKPENLLLIADFGWS	SKE	5DN	1685	2166			in	in	2.29	8	0	0	0.783	2.096		TRUE	FALSE	FALSE	TRUE	FALSE	FALSE	FALSE	FALSE	FALSE	FALSE	FALSE	FALSE	FALSE	FALSE	FALSE	18.1468	61.9824	61.9891		FALSE	c1cc(c(c(c1)F)C(=O)n2c(nc(n2)Nc3ccc(cc3)S(=O)(=O)N)N)F	FALSE	MT
2386	4wt6	-	A	Human	160	PIM1			CAMK	PLLGSGGFGSVYSVAIKHVRVPMEVVLLKKVSSGVIRLLDWVLILERPEVQDLFDFITEHCHNCGVLHRDIKDENILILIDFGSG	3U6	-	706	0			in	in	2.3	8	0	0	0.804	2.134		TRUE	FALSE	FALSE	FALSE	FALSE	FALSE	FALSE	FALSE	FALSE	FALSE	FALSE	FALSE	FALSE	FALSE	FALSE	16.3858	53.4643	41.151		FALSE	c1cc(nc(c1)NC2CCCC2)c3c[nH]c4c3cc(cc4)c5nnc(s5)N	FALSE	HT
2429	4wsy	-	A	Human	160	PIM1			CAMK	PLLGSGGFGSVYSVAIKHVRVPMEVVLLKKVSSGVIRLLDWVLILERPEVQDLFDFITEHCHNCGVLHRDIKDENILILIDFGSG	3U5	-	722	0			in	in	2.3	8	0	0	0.805	2.14		TRUE	FALSE	FALSE	FALSE	FALSE	FALSE	FALSE	FALSE	FALSE	FALSE	FALSE	FALSE	FALSE	FALSE	FALSE	15.8417	50.9231	43.8516		FALSE	c1ccc2c(c1)cc(cn2)c3c4cc(ccc4n[nH]3)c5cnc(s5)N	FALSE	MT
2447	4mbi	-	A	Human	160	PIM1			CAMK	PLLGSGGFGSVYSVAIKHVRVPMEVVLLKKVSSGVIRLLDWVLILERPEVQDLFDFITEHCHNCGVLHRDIKDENILILIDFGSG	26K	-	729	0			in	in	2.3	8	0	0	0.806	2.14		TRUE	FALSE	FALSE	FALSE	FALSE	FALSE	FALSE	FALSE	FALSE	FALSE	FALSE	FALSE	FALSE	FALSE	FALSE	15.8472	52.3543	37.2612		FALSE	CN(C)CCNc1ccn2c(n1)c(cn2)c3c[nH]nc3	FALSE	HT
8563	5toe	-	A	Human	160	PIM1			CAMK	PLLGSGGFGSVYSVAIKHVRVPMEVVLLKKVSSGVIRLLDWVLILERPEVQDLFDFITEHCHNCGVLHRDIKDENILILIDFGSG	7GK	-	2904	0			in	in	2.3	8	0	0	0.808	2.135		TRUE	FALSE	FALSE	FALSE	FALSE	FALSE	FALSE	FALSE	FALSE	FALSE	FALSE	FALSE	FALSE	FALSE	FALSE	15.8875	51.616	41.9388		FALSE	c1cc(ccc1c2cc3c(ccnc3[nH]2)C#N)N4CCNCC4	FALSE	HT
10033	6cpf	-	A	Human	259	AurA			Other	RPLGKGKFGNVYLLALKVLQLRREVEIQSHLRPNILRLYGYYLILEYAPLGTVYRELQKYCHSKRVIHRDIKPENLLLIADFGWS	ACP	-	160	0			in	in	2.3	8	0	35	0.782	2.085		TRUE	FALSE	FALSE	FALSE	TRUE	FALSE	FALSE	FALSE	FALSE	FALSE	FALSE	FALSE	FALSE	FALSE	FALSE	17.0127	57.7455	65.1759		FALSE	c1nc(c2c(n1)n(cn2)[C@H]3[C@@H]([C@@H]([C@H](O3)CO[P@@](=O)(O)O[P@](=O)(CP(=O)(O)O)O)O)O)N	FALSE	MT
2006	3e5a	-	A	Human	259	AurA			Other	RPLGKGKFGNVYLLALKVLQLRREVEIQSHLRPNILRLYGYYLILEYAPLGTVYRELQKYCHSKRVIHRDIKPENLLLIADFGWS	VX6	-	49	0			in	in	2.3	8	0	0	0.783	2.142		TRUE	FALSE	FALSE	FALSE	FALSE	FALSE	FALSE	FALSE	FALSE	FALSE	FALSE	FALSE	FALSE	FALSE	FALSE	19.2871	64.749	62.2136		FALSE	Cc1cc([nH]n1)Nc2cc(nc(n2)Sc3ccc(cc3)NC(=O)C4CC4)N5CCN(CC5)C	FALSE	MT
2005	3up2	-	A	Human	259	AurA			Other	RPLGKGKFGNVYLLALKVLQLRREVEIQSHLRPNILRLYGYYLILEYAPLGTVYRELQKYCHSKRVIHRDIKPENLLLIADFGWS	0C8	-	551	0			in	in	2.3	8	0	0	0.788	2.094		TRUE	FALSE	FALSE	TRUE	FALSE	FALSE	FALSE	FALSE	FALSE	FALSE	FALSE	FALSE	FALSE	FALSE	FALSE	17.9775	60.6223	60.7748		FALSE	c1ccc(c(c1)Nc2ccnc(n2)Nc3ccc(cc3)C(=O)O)OC(F)(F)F	FALSE	HT
1957	4jbq	-	A	Human	259	AurA			Other	RPLGKGKFGNVYLLALKVLQLRREVEIQSHLRPNILRLYGYYLILEYAPLGTVYRELQKYCHSKRVIHRDIKPENLLLIADFGWS	VX6	-	49	0			out-like	in	2.3	8	0	0	0.861	2.143		TRUE	FALSE	FALSE	FALSE	FALSE	FALSE	FALSE	FALSE	FALSE	FALSE	FALSE	FALSE	FALSE	FALSE	FALSE	17.1754	58.5625	70.5774		FALSE	Cc1cc([nH]n1)Nc2cc(nc(n2)Sc3ccc(cc3)NC(=O)C4CC4)N5CCN(CC5)C	FALSE	MT
1952	4dee	-	A	Human	259	AurA			Other	RPLGKGKFGNVYLLALKVLQLRREVEIQSHLRPNILRLYGYYLILEYAPLGTVYRELQKYCHSKRVIHRDIKPENLLLIADFGWS	ADP	-	26	0			in	in	2.3	8	0	0	0.78	2.1		TRUE	FALSE	FALSE	FALSE	TRUE	FALSE	FALSE	FALSE	FALSE	FALSE	FALSE	FALSE	FALSE	FALSE	FALSE	16.4699	56.9208	90.4264		FALSE	c1nc(c2c(n1)n(cn2)[C@H]3[C@@H]([C@@H]([C@H](O3)CO[P@](=O)(O)OP(=O)(O)O)O)O)N	FALSE	HT
13365	7b3m	-	A	Human	383	MAP2K1			STE	SELGAGNGGVVFKMARKLIQIIRELQVLHECNPYIVGFYGASICMEHMDGGSLDQVLKKLREKHKIMHRDVKPSNILVLCDFGVS	ANP	-	64	0			in	out	2.3	8	0	0	0.838	2.208		TRUE	TRUE	TRUE	FALSE	FALSE	FALSE	TRUE	TRUE	FALSE	FALSE	FALSE	FALSE	FALSE	FALSE	FALSE	14.2425	47.3643	54.982		FALSE	c1nc(c2c(n1)n(cn2)[C@H]3[C@@H]([C@@H]([C@H](O3)CO[P@](=O)(O)O[P@@](=O)(NP(=O)(O)O)O)O)O)N	FALSE
13359	6vnc	-	A	Human	436	JAK2			TK	QQLGKGNFGSVEMVAVKKLDFEREIEILKSLQDNIVKYKGVKLIMEYLPYGSLRDYLQKYLGTKRYIHRDLATRNILVIGDFGLT	R6V	-	3943	0			in	in	2.3	8	0	0	0.781	2.094		TRUE	FALSE	FALSE	TRUE	TRUE	FALSE	FALSE	FALSE	FALSE	FALSE	FALSE	FALSE	FALSE	FALSE	FALSE	15.3646	48.9395	52.6074		FALSE	c1cc(ccc1C2CCNCC2)Nc3nc(c4cc[nH]c4n3)c5cnn(c5)[C@H](CC#N)C6CCCC6	FALSE	MT
7351	5tq4	-	A	Human	436	JAK2			TK	QQLGKGNFGSVEMVAVKKLDFEREIEILKSLQDNIVKYKGVKLIMEYLPYGSLRDYLQKYLGTKRYIHRDLATRNILVIGDFGLT	7GY	-	2341	0			in	in	2.3	8	0	0	0.785	2.101		TRUE	TRUE	FALSE	FALSE	FALSE	FALSE	TRUE	FALSE	FALSE	FALSE	FALSE	FALSE	FALSE	FALSE	FALSE	17.9252	55.3964	45.9066		FALSE	CCc1cc(ccc1c2ccc3c(c2)[nH]nc3C(=O)N)O	FALSE	HT
5904	4dh8	-	A	Mouse	905	PKACa			AGC	KTLGTGSFGRVMLYAMKILHTLNEKRILQAVNPFLVKLEFSYMVMEYVAGGEMFSHLRRYLHSLDLIYRDLKPENLLIVTDFGFA	ANP	-	64	0			in	in	2.3	8	0	0	0.776	2.096		TRUE	FALSE	FALSE	FALSE	TRUE	FALSE	FALSE	FALSE	FALSE	FALSE	FALSE	FALSE	FALSE	FALSE	FALSE	14.7378	48.0328	57.6127		FALSE	c1nc(c2c(n1)n(cn2)[C@H]3[C@@H]([C@@H]([C@H](O3)CO[P@](=O)(O)O[P@@](=O)(NP(=O)(O)O)O)O)O)N	FALSE	HT
3322	3dv3	A	A	Human	383	MAP2K1			STE	SELGAGNGGVVFKMARKLIQIIRELQVLHECNPYIVGFYGASICMEHMDGGSLDQVLKKLREKHKIMHRDVKPSNILVLCDFGVS	ATP	-	63	0			in	out	2.3	8	0	0	0.837	2.203		TRUE	TRUE	TRUE	FALSE	FALSE	FALSE	FALSE	TRUE	FALSE	FALSE	FALSE	FALSE	FALSE	FALSE	FALSE	14.534	48.6236	46.7114		FALSE	c1nc(c2c(n1)n(cn2)[C@H]3[C@@H]([C@@H]([C@H](O3)CO[P@@](=O)(O)O[P@](=O)(O)OP(=O)(O)O)O)O)N	FALSE
3703	4hge	A	A	Human	436	JAK2			TK	QQLGKGNFGSVEMVAVKKLDFEREIEILKSLQDNIVKYKGVKLIMEYLPYGSLRDYLQKYLGTKRYIHRDLATRNILVIGDFGLT	15V	-	1127	0			in	in	2.3	8	0	0	0.784	2.112		TRUE	FALSE	FALSE	FALSE	FALSE	FALSE	FALSE	FALSE	FALSE	FALSE	FALSE	FALSE	FALSE	FALSE	FALSE	13.5196	43.1666	57.5019		FALSE	Cc1cc(n(n1)c2cccc(c2)Cl)NC(=O)c3cnn4c3nccc4	FALSE	HT
3680	4gfm	A	A	Human	436	JAK2			TK	QQLGKGNFGSVEMVAVKKLDFEREIEILKSLQDNIVKYKGVKLIMEYLPYGSLRDYLQKYLGTKRYIHRDLATRNILVIGDFGLT	0X2	-	1024	0			in	in	2.3	8	0	0	0.784	2.106		TRUE	FALSE	FALSE	TRUE	FALSE	FALSE	FALSE	FALSE	FALSE	FALSE	FALSE	FALSE	FALSE	FALSE	FALSE	14.3622	46.7369	64.3809		FALSE	c1cc(c(c(c1)Cl)C(=O)NC2=CC(=O)N=CC2)Cl	FALSE	HT
9521	5k7i	-	A	Human	489	IRAK4			TKL	NKMGEGGFGVVYKVAVKKLQFDQEIKVMAKCQENLVELLGFCLVYVYMPNGSLLDRLSCFLHENHHIHRDIKSANILLISDFGLA	6QZ	-	3003	0			in	in	2.31	8	0	0	0.78	2.095		TRUE	FALSE	FALSE	FALSE	FALSE	FALSE	FALSE	FALSE	FALSE	FALSE	FALSE	FALSE	FALSE	FALSE	FALSE	16.0285	51.9879	60.126		FALSE	CN1[C@H]2CCN(C[C@H]2CC1=O)C3CCC(CC3)Nc4c5c(c[nH]c5ncn4)C6CCOCC6	FALSE	MT
11790	6rfi	A	B	Human	489	IRAK4			TKL	NKMGEGGFGVVYKVAVKKLQFDQEIKVMAKCQENLVELLGFCLVYVYMPNGSLLDRLSCFLHENHHIHRDIKSANILLISDFGLA	K1H	-	3557	0			in	in	2.31	8	0	0	0.782	2.122		TRUE	FALSE	FALSE	FALSE	FALSE	FALSE	FALSE	FALSE	FALSE	FALSE	FALSE	FALSE	FALSE	FALSE	FALSE	14.4952	47.5863	73.1532		FALSE	COC(=O)N1CCN(CC1)C2CCC(CC2)Nc3c4cc(ccc4ncn3)C#N	FALSE	MT
13296	6vne	-	A	Human	436	JAK2			TK	QQLGKGNFGSVEMVAVKKLDFEREIEILKSLQDNIVKYKGVKLIMEYLPYGSLRDYLQKYLGTKRYIHRDLATRNILVIGDFGLT	2TA	-	3930	0			in	in	2.32	8	0	0	0.783	2.094		TRUE	FALSE	FALSE	FALSE	TRUE	FALSE	FALSE	FALSE	FALSE	FALSE	FALSE	FALSE	FALSE	FALSE	FALSE	15.7473	50.5582	36.1582		FALSE	Cc1cnc(nc1Nc2cccc(c2)S(=O)(=O)NC(C)(C)C)Nc3ccc(cc3)OCCN4CCCC4	FALSE	MT
1793	4yo6	A	A	Human	489	IRAK4			TKL	NKMGEGGFGVVYKVAVKKLQFDQEIKVMAKCQENLVELLGFCLVYVYMPNGSLLDRLSCFLHENHHIHRDIKSANILLISDFGLA	4GD	-	479	0			in	in	2.32	8	0	0	0.783	2.115		TRUE	FALSE	FALSE	FALSE	FALSE	FALSE	FALSE	FALSE	FALSE	FALSE	FALSE	FALSE	FALSE	FALSE	FALSE	14.6026	46.5417	63.4837		FALSE	Cc1cc(n(n1)c2ccccc2)NC(=O)c3cnn4c3nccc4	FALSE	MT
12947	6ti8	A	A	Human	489	IRAK4			TKL	NKMGEGGFGVVYKVAVKKLQFDQEIKVMAKCQENLVELLGFCLVYVYMPNGSLLDRLSCFLHENHHIHRDIKSANILLISDFGLA	NBW	-	3842	0			in	in	2.32	8	0	0	0.778	2.1		TRUE	FALSE	FALSE	FALSE	FALSE	FALSE	FALSE	FALSE	FALSE	FALSE	FALSE	FALSE	FALSE	FALSE	FALSE	15.1774	50.3694	76.7625		FALSE	CC1(CC1)Oc2c3c(ccc(n3)C(=O)N(C)C)nc(n2)Nc4cnn(c4)C5CCN(CC5)C	FALSE	MT
6816	5dt3	-	A	Human	259	AurA			Other	RPLGKGKFGNVYLLALKVLQLRREVEIQSHLRPNILRLYGYYLILEYAPLGTVYRELQKYCHSKRVIHRDIKPENLLLIADFGWS	ATP	-	63	0			in	in	2.33	8	0	0	0.779	2.092		TRUE	FALSE	FALSE	FALSE	FALSE	FALSE	FALSE	FALSE	FALSE	FALSE	FALSE	FALSE	FALSE	FALSE	FALSE	16.3429	56.15	89.8116		FALSE	c1nc(c2c(n1)n(cn2)[C@H]3[C@@H]([C@@H]([C@H](O3)CO[P@@](=O)(O)O[P@](=O)(O)OP(=O)(O)O)O)O)N	FALSE	MT
7567	5t1t	-	A	Human	489	IRAK4			TKL	NKMGEGGFGVVYKVAVKKLQFDQEIKVMAKCQENLVELLGFCLVYVYMPNGSLLDRLSCFLHENHHIHRDIKSANILLISDFGLA	76P	-	2451	0			in	in	2.34	8	0	0	0.783	2.113		TRUE	FALSE	FALSE	FALSE	FALSE	FALSE	FALSE	FALSE	FALSE	FALSE	FALSE	FALSE	FALSE	FALSE	FALSE	14.5041	47.4095	67.9629		FALSE	CN(C)C1CCC(CC1)Oc2c3cc(ccc3ncn2)[N+](=O)[O-]	FALSE	MT
2431	3jpv	-	A	Human	160	PIM1			CAMK	PLLGSGGFGSVYSVAIKHVRVPMEVVLLKKVSSGVIRLLDWVLILERPEVQDLFDFITEHCHNCGVLHRDIKDENILILIDFGSG	1DR	-	723	0			in	in	2.35	8	0	0	0.803	2.143		TRUE	FALSE	FALSE	FALSE	FALSE	FALSE	FALSE	FALSE	FALSE	FALSE	FALSE	FALSE	FALSE	FALSE	FALSE	16.3986	53.9092	43.6116		FALSE	c1ccc2c(c1)c3ccc4c(c[nH]c4c3[nH]2)C=O	FALSE	HT
2031	3k5u	-	A	Human	259	AurA			Other	RPLGKGKFGNVYLLALKVLQLRREVEIQSHLRPNILRLYGYYLILEYAPLGTVYRELQKYCHSKRVIHRDIKPENLLLIADFGWS	PFQ	-	407	0			out-like	in	2.35	8	0	0	0.846	2.138		TRUE	FALSE	FALSE	FALSE	FALSE	FALSE	FALSE	FALSE	FALSE	FALSE	FALSE	FALSE	FALSE	FALSE	FALSE	16.6033	56.827	80.8291		FALSE	c1ccc(cc1)c2c3c(ncnc3oc2c4ccccc4)NCCO	FALSE	MT
2048	3ha6	-	A	Human	259	AurA			Other	RPLGKGKFGNVYLLALKVLQLRREVEIQSHLRPNILRLYGYYLILEYAPLGTVYRELQKYCHSKRVIHRDIKPENLLLIADFGWS	2JZ	-	567	0			in	in	2.36	8	0	0	0.782	2.093		TRUE	FALSE	FALSE	FALSE	TRUE	FALSE	FALSE	FALSE	FALSE	FALSE	FALSE	FALSE	FALSE	FALSE	FALSE	18.4252	62.2039	72.6816		FALSE	COc1ccc(cc1OC)Nc2nc(nc(n2)Nc3ccc4c(c3)cccn4)NCCc5ccccc5F	FALSE	MT
1987	4utd	-	A	Human	259	AurA			Other	RPLGKGKFGNVYLLALKVLQLRREVEIQSHLRPNILRLYGYYLILEYAPLGTVYRELQKYCHSKRVIHRDIKPENLLLIADFGWS	ACP	-	160	0			in	in	2.36	8	0	0	0.783	2.086		TRUE	FALSE	FALSE	FALSE	FALSE	FALSE	FALSE	FALSE	FALSE	FALSE	FALSE	FALSE	FALSE	FALSE	FALSE	17.1892	57.9641	68.0509		FALSE	c1nc(c2c(n1)n(cn2)[C@H]3[C@@H]([C@@H]([C@H](O3)CO[P@@](=O)(O)O[P@](=O)(CP(=O)(O)O)O)O)O)N	FALSE
3303	3zm4	-	A	Human	383	MAP2K1			STE	SELGAGNGGVVFKMARKLIQIIRELQVLHECNPYIVGFYGASICMEHMDGGSLDQVLKKLREKHKIMHRDVKPSNILVLCDFGVS	22T	-	1014	0			in	out	2.37	8	0	0	0.807	2.208		TRUE	FALSE	FALSE	FALSE	FALSE	FALSE	FALSE	FALSE	FALSE	FALSE	FALSE	FALSE	FALSE	FALSE	FALSE	14.5742	48.9061	70.002		FALSE	c1c2c(cc(c1O[C@H]3CCNC3)Cl)C(=O)NC=C2	FALSE	HT
9927	6f3g	-	B	Human	489	IRAK4			TKL	NKMGEGGFGVVYKVAVKKLQFDQEIKVMAKCQENLVELLGFCLVYVYMPNGSLLDRLSCFLHENHHIHRDIKSANILLISDFGLA	CJN	-	3124	0			in	in	2.37	8	0	0	0.778	2.106		TRUE	FALSE	FALSE	FALSE	FALSE	FALSE	FALSE	FALSE	FALSE	FALSE	FALSE	FALSE	FALSE	FALSE	FALSE	15.6383	51.3472	61.4596		FALSE	CC(C)n1ccc2c1c(ncn2)NC3CCC(CC3)N(C)C	FALSE	MT
11832	6no8	-	A	Human	160	PIM1			CAMK	PLLGSGGFGSVYSVAIKHVRVPMEVVLLKKVSSGVIRLLDWVLILERPEVQDLFDFITEHCHNCGVLHRDIKDENILILIDFGSG	KUY	-	3574	0			in	in	2.38	8	0	0	0.805	2.147		TRUE	FALSE	FALSE	FALSE	FALSE	FALSE	FALSE	FALSE	FALSE	FALSE	FALSE	FALSE	FALSE	FALSE	FALSE	16.9966	55.2944	36.9764		FALSE	Cn1c(c(cn1)NC(=O)c2c(sc(n2)c3c(cccc3F)F)N)N4CCC[C@@H](CC4)N	FALSE	MT
5980	5cf4	-	A	Human	436	JAK2			TK	QQLGKGNFGSVEMVAVKKLDFEREIEILKSLQDNIVKYKGVKLIMEYLPYGSLRDYLQKYLGTKRYIHRDLATRNILVIGDFGLT	50Y	-	1846	0			in	in	2.38	8	0	0	0.785	2.111		TRUE	FALSE	FALSE	TRUE	TRUE	FALSE	FALSE	FALSE	FALSE	FALSE	FALSE	FALSE	FALSE	FALSE	FALSE	13.9413	44.3339	56.8646		FALSE	CCn1c(cc2c1nc(c3c2n(cn3)C)NCCCOC)C(=O)N(C4CC4)C5CC5	FALSE	MT
9925	6f3d	-	A	Human	489	IRAK4			TKL	NKMGEGGFGVVYKVAVKKLQFDQEIKVMAKCQENLVELLGFCLVYVYMPNGSLLDRLSCFLHENHHIHRDIKSANILLISDFGLA	CJT	-	3127	0			in	in	2.38	8	0	0	0.78	2.091		TRUE	FALSE	FALSE	FALSE	FALSE	FALSE	FALSE	FALSE	FALSE	FALSE	FALSE	FALSE	FALSE	FALSE	FALSE	16.7993	54.0193	62.0291		FALSE	CN(C)C1CCC(CC1)Nc2c3c(c[nH]c3ncn2)C4CCC(CC4)C(=O)N	FALSE	MT
12951	6thz	-	B	Human	489	IRAK4			TKL	NKMGEGGFGVVYKVAVKKLQFDQEIKVMAKCQENLVELLGFCLVYVYMPNGSLLDRLSCFLHENHHIHRDIKSANILLISDFGLA	NB5	-	3845	0			in	in	2.38	8	0	0	0.791	2.117		TRUE	FALSE	FALSE	FALSE	FALSE	FALSE	FALSE	FALSE	FALSE	FALSE	FALSE	FALSE	FALSE	FALSE	FALSE	14.5	47.0745	73.2465		FALSE	Cc1ncc(cn1)c2c(cc3c(n2)c(nc(n3)Nc4cnn(c4)C5CC6(C5)CN(C6)C)OC7(CC7)C)F	FALSE	MT
2340	4jx7	-	A	Human	160	PIM1			CAMK	PLLGSGGFGSVYSVAIKHVRVPMEVVLLKKVSSGVIRLLDWVLILERPEVQDLFDFITEHCHNCGVLHRDIKDENILILIDFGSG	1N6	-	676	0			in	in	2.4	8	0	0	0.806	2.135		TRUE	FALSE	FALSE	FALSE	FALSE	FALSE	FALSE	FALSE	FALSE	FALSE	FALSE	FALSE	FALSE	FALSE	FALSE	16.3133	52.9999	43.0207		FALSE	c1cc(cc(c1)Nc2c3c(nc(n2)NC4CCC(CC4)N)C=CNC3=O)C(F)(F)F	FALSE	MT
2462	3bgz	-	A	Human	160	PIM1			CAMK	PLLGSGGFGSVYSVAIKHVRVPMEVVLLKKVSSGVIRLLDWVLILERPEVQDLFDFITEHCHNCGVLHRDIKDENILILIDFGSG	VX3	-	732	0			in	in	2.4	8	0	0	0.799	2.142		TRUE	FALSE	FALSE	FALSE	FALSE	FALSE	FALSE	FALSE	FALSE	FALSE	FALSE	FALSE	FALSE	FALSE	FALSE	16.3604	54.2436	40.4477		FALSE	c1ccc(cc1)c2c3cccc(c3[nH]c2c4ccccc4)C(=O)O	FALSE	HT
2065	3myg	-	A	Human	259	AurA			Other	RPLGKGKFGNVYLLALKVLQLRREVEIQSHLRPNILRLYGYYLILEYAPLGTVYRELQKYCHSKRVIHRDIKPENLLLIADFGWS	EML	-	571	0			in	in	2.4	8	0	0	0.78	2.095		TRUE	FALSE	FALSE	FALSE	FALSE	FALSE	FALSE	FALSE	FALSE	FALSE	FALSE	FALSE	FALSE	FALSE	FALSE	17.6346	59.3807	56.5553		FALSE	CC[N@](Cc1cc(sn1)Nc2c3ncc(n3cc(n2)C)c4c[nH]nc4)C(C)(C)CO	FALSE	MT
5581	4qmv	-	A	Human	380	MST3			STE	EKIGKGSFGEVFKVAIKIIDIQQEITVLSQCDPYVTKYYGSWIIMEYLGGGSALDLLEPYLHSEKKIHRDIKAANVLLLADFGVA	34W	-	1771	0			in	in	2.4	8	0	0	0.775	2.094		TRUE	FALSE	FALSE	FALSE	FALSE	FALSE	FALSE	FALSE	FALSE	FALSE	FALSE	FALSE	FALSE	FALSE	FALSE	16.5473	58.0168	80.7225		FALSE	CC(=O)NCC(=O)N1[C@H]2CC[C@@H]1c3c2ccc(c3)Nc4ncc(c(n4)NC5CCC5)C(F)(F)F	FALSE	MT
3316	1s9j	-	A	Human	383	MAP2K1			STE	SELGAGNGGVVFKMARKLIQIIRELQVLHECNPYIVGFYGASICMEHMDGGSLDQVLKKLREKHKIMHRDVKPSNILVLCDFGVS	ATP	-	63	0			in	out	2.4	8	0	0	0.842	2.229		TRUE	TRUE	TRUE	FALSE	FALSE	FALSE	FALSE	TRUE	FALSE	FALSE	FALSE	FALSE	FALSE	FALSE	FALSE	15.584	52.1677	65.7964		FALSE	c1nc(c2c(n1)n(cn2)[C@H]3[C@@H]([C@@H]([C@H](O3)CO[P@@](=O)(O)O[P@](=O)(O)OP(=O)(O)O)O)O)N	FALSE
3721	3fup	-	A	Human	436	JAK2			TK	QQLGKGNFGSVEMVAVKKLDFEREIEILKSLQDNIVKYKGVKLIMEYLPYGSLRDYLQKYLGTKRYIHRDLATRNILVIGDFGLT	MI1	-	150	0			in	in	2.4	8	0	0	0.783	2.117		TRUE	FALSE	FALSE	TRUE	TRUE	FALSE	FALSE	FALSE	FALSE	FALSE	FALSE	FALSE	FALSE	FALSE	FALSE	13.7224	44.0774	65.0973		FALSE	C[C@@H]1CCN(C[C@@H]1N(C)c2c3cc[nH]c3ncn2)C(=O)CC#N	FALSE	MT
3692	4ji9	-	A	Human	436	JAK2			TK	QQLGKGNFGSVEMVAVKKLDFEREIEILKSLQDNIVKYKGVKLIMEYLPYGSLRDYLQKYLGTKRYIHRDLATRNILVIGDFGLT	1M3	-	1138	0			in	in	2.4	8	0	0	0.784	2.104		TRUE	FALSE	FALSE	FALSE	TRUE	FALSE	FALSE	FALSE	FALSE	FALSE	FALSE	FALSE	FALSE	FALSE	FALSE	15.0871	48.7347	47.3481		FALSE	Cc1cnc(nc1Nc2cccc(c2)S(=O)(=O)NC(C)(C)C)Nc3ccc(cc3)N4CCN(CC4)C	FALSE	MT
3685	3tjc	-	A	Human	436	JAK2			TK	QQLGKGNFGSVEMVAVKKLDFEREIEILKSLQDNIVKYKGVKLIMEYLPYGSLRDYLQKYLGTKRYIHRDLATRNILVIGDFGLT	0TP	-	1136	0			in	in	2.4	8	0	0	0.782	2.108		TRUE	FALSE	FALSE	FALSE	TRUE	FALSE	FALSE	FALSE	FALSE	FALSE	FALSE	FALSE	FALSE	FALSE	FALSE	14.4712	47.0239	61.2069		FALSE	CNC(=O)c1cnc(c2c1sc(c2)c3ccc(cc3)N4CCOCC4)N	FALSE	MT
3682	4p7e	-	A	Human	436	JAK2			TK	QQLGKGNFGSVEMVAVKKLDFEREIEILKSLQDNIVKYKGVKLIMEYLPYGSLRDYLQKYLGTKRYIHRDLATRNILVIGDFGLT	2HB	-	1134	0			in	in	2.4	8	0	0	0.78	2.101		TRUE	FALSE	FALSE	FALSE	TRUE	FALSE	FALSE	FALSE	FALSE	FALSE	FALSE	FALSE	FALSE	FALSE	FALSE	15.532	49.3748	40.7698		FALSE	c1cc(n2c(c1)nc(n2)NC(=O)C3CC3)c4ccc(cc4)CN5CCS(=O)(=O)CC5	FALSE	HT
3622	4f09	-	A	Human	436	JAK2			TK	QQLGKGNFGSVEMVAVKKLDFEREIEILKSLQDNIVKYKGVKLIMEYLPYGSLRDYLQKYLGTKRYIHRDLATRNILVIGDFGLT	JAK	-	346	0			in	in	2.4	8	0	0	0.784	2.11		TRUE	FALSE	FALSE	TRUE	FALSE	FALSE	FALSE	FALSE	FALSE	FALSE	FALSE	FALSE	FALSE	FALSE	FALSE	16.3774	52.8867	37.3751		FALSE	Cc1nc2cnc3c(c2n1C4CCNCC4)cc[nH]3	FALSE	HT
13303	6vnl	-	A	Human	436	JAK2			TK	QQLGKGNFGSVEMVAVKKLDFEREIEILKSLQDNIVKYKGVKLIMEYLPYGSLRDYLQKYLGTKRYIHRDLATRNILVIGDFGLT	5W2	-	3931	0			in	in	2.4	8	0	0	0.781	2.092		TRUE	FALSE	FALSE	FALSE	TRUE	FALSE	FALSE	FALSE	FALSE	FALSE	FALSE	FALSE	FALSE	FALSE	FALSE	15.4808	49.675	50.9315		FALSE	Cc1cnc(nc1Nc2ccc(c(c2)NS(=O)(=O)C(C)(C)C)Cl)Nc3ccc(c(c3)F)C(=O)NC4CCN(CC4)C	FALSE	MT
1739	2oic	-	A	Human	489	IRAK4			TKL	NKMGEGGFGVVYKVAVKKLQFDQEIKVMAKCQENLVELLGFCLVYVYMPNGSLLDRLSCFLHENHHIHRDIKSANILLISDFGLA	STU	-	28	0			in	in	2.4	8	0	0	0.775	2.102		TRUE	FALSE	FALSE	TRUE	FALSE	FALSE	FALSE	FALSE	FALSE	FALSE	FALSE	FALSE	FALSE	FALSE	FALSE	16.0148	53.5732	75.6515		FALSE	C[C@@]12[C@@H]([C@@H](C[C@@H](O1)n3c4ccccc4c5c3c6n2c7ccccc7c6c8c5C(=O)NC8)NC)OC	FALSE
2405	3jy0	A	A	Human	160	PIM1			CAMK	PLLGSGGFGSVYSVAIKHVRVPMEVVLLKKVSSGVIRLLDWVLILERPEVQDLFDFITEHCHNCGVLHRDIKDENILILIDFGSG	LYG	-	715	0			in	in	2.4	8	0	0	0.802	2.158		TRUE	FALSE	FALSE	FALSE	FALSE	FALSE	FALSE	FALSE	FALSE	FALSE	FALSE	FALSE	FALSE	FALSE	FALSE	16.7991	54.2694	19.3502		FALSE	c1cc2c(cc1Cl)c3c(s2)C(=O)NC(=N3)C[N@@]4CC[C@@H](C4)O	FALSE	HT
5897	4x6r	A	A	Mouse	905	PKACa			AGC	KTLGTGSFGRVMLYAMKILHTLNEKRILQAVNPFLVKLEFSYMVMEYVAGGEMFSHLRRYLHSLDLIYRDLKPENLLIVTDFGFA	ATP	-	63	0			in	in	2.4	8	0	0	0.778	2.098		TRUE	FALSE	FALSE	FALSE	TRUE	FALSE	FALSE	FALSE	FALSE	FALSE	FALSE	FALSE	FALSE	FALSE	FALSE	15.0186	49.2418	64.3562		FALSE	c1nc(c2c(n1)n(cn2)[C@H]3[C@@H]([C@@H]([C@H](O3)CO[P@@](=O)(O)O[P@](=O)(O)OP(=O)(O)O)O)O)N	FALSE	MT
6294	3x2u	A	A	Mouse	905	PKACa			AGC	KTLGTGSFGRVMLYAMKILHTLNEKRILQAVNPFLVKLEFSYMVMEYVAGGEMFSHLRRYLHSLDLIYRDLKPENLLIVTDFGFA	ATP	-	63	0			in	in	2.4	8	0	0	0.776	2.086		TRUE	FALSE	FALSE	FALSE	TRUE	FALSE	FALSE	FALSE	FALSE	FALSE	FALSE	FALSE	FALSE	FALSE	FALSE	17.962	58.7266	70.1736		FALSE	c1nc(c2c(n1)n(cn2)[C@H]3[C@@H]([C@@H]([C@H](O3)CO[P@@](=O)(O)O[P@](=O)(O)OP(=O)(O)O)O)O)N	FALSE	MT
2421	2o64	-	A	Human	160	PIM1			CAMK	PLLGSGGFGSVYSVAIKHVRVPMEVVLLKKVSSGVIRLLDWVLILERPEVQDLFDFITEHCHNCGVLHRDIKDENILILIDFGSG	MYU	-	719	0			in	in	2.44	8	0	0	0.804	2.134		TRUE	FALSE	FALSE	FALSE	FALSE	FALSE	FALSE	FALSE	FALSE	FALSE	FALSE	FALSE	FALSE	FALSE	FALSE	16.1207	52.552	41.8893		FALSE	c1cc(c(cc1C2=C(C(=O)c3c(cc(c(c3O)O)O)O2)O)O)O	FALSE
12950	6thw	-	A	Human	489	IRAK4			TKL	NKMGEGGFGVVYKVAVKKLQFDQEIKVMAKCQENLVELLGFCLVYVYMPNGSLLDRLSCFLHENHHIHRDIKSANILLISDFGLA	NBK	-	3846	0			in	in	2.44	8	0	0	0.781	2.109		TRUE	FALSE	FALSE	FALSE	FALSE	FALSE	FALSE	FALSE	FALSE	FALSE	FALSE	FALSE	FALSE	FALSE	FALSE	15.0121	48.8252	67.8942		FALSE	Cc1ncc(cn1)c2c(cc3c(n2)c(nc(n3)Nc4cnn(c4)C5CCN(CC5)C)OC6(CC6)C)F	FALSE	MT
2064	4dea	-	A	Human	259	AurA			Other	RPLGKGKFGNVYLLALKVLQLRREVEIQSHLRPNILRLYGYYLILEYAPLGTVYRELQKYCHSKRVIHRDIKPENLLLIADFGWS	NHI	-	570	0			in	in	2.45	8	0	0	0.784	2.093		TRUE	FALSE	FALSE	FALSE	FALSE	FALSE	FALSE	FALSE	FALSE	FALSE	FALSE	FALSE	FALSE	FALSE	FALSE	17.6714	59.6167	49.7024		FALSE	c1cc(ccc1C(=O)O)Nc2ccnc(n2)Nc3ccc(cc3)C(=O)O	FALSE	HT
1976	3uo4	-	A	Human	259	AurA			Other	RPLGKGKFGNVYLLALKVLQLRREVEIQSHLRPNILRLYGYYLILEYAPLGTVYRELQKYCHSKRVIHRDIKPENLLLIADFGWS	0C0	-	534	0			in	in	2.45	8	0	0	0.783	2.114		TRUE	FALSE	FALSE	TRUE	FALSE	FALSE	FALSE	FALSE	FALSE	FALSE	FALSE	FALSE	FALSE	FALSE	FALSE	17.7735	62.1756	88.8969		FALSE	c1ccc(cc1)c2ccccc2Nc3ccnc(n3)Nc4ccc(cc4)C(=O)O	FALSE	MT
6825	5dr2	-	A	Human	259	AurA			Other	RPLGKGKFGNVYLLALKVLQLRREVEIQSHLRPNILRLYGYYLILEYAPLGTVYRELQKYCHSKRVIHRDIKPENLLLIADFGWS	ATP	5E1	63	2168			in	in	2.46	8	0	0	0.78	2.094		TRUE	FALSE	FALSE	FALSE	TRUE	FALSE	FALSE	FALSE	FALSE	FALSE	FALSE	FALSE	FALSE	FALSE	FALSE	15.697	54.1258	90.0926		FALSE	c1nc(c2c(n1)n(cn2)[C@H]3[C@@H]([C@@H]([C@H](O3)CO[P@@](=O)(O)O[P@](=O)(O)OP(=O)(O)O)O)O)N	FALSE
6821	5dr9	-	A	Human	259	AurA			Other	RPLGKGKFGNVYLLALKVLQLRREVEIQSHLRPNILRLYGYYLILEYAPLGTVYRELQKYCHSKRVIHRDIKPENLLLIADFGWS	SKE	5E2	1685	2171			in	in	2.47	8	0	0	0.796	2.093		TRUE	FALSE	FALSE	TRUE	FALSE	FALSE	FALSE	FALSE	FALSE	FALSE	FALSE	FALSE	FALSE	FALSE	FALSE	17.6461	61.089	54.1651		FALSE	c1cc(c(c(c1)F)C(=O)n2c(nc(n2)Nc3ccc(cc3)S(=O)(=O)N)N)F	FALSE	MT
13524	7m0x	A	A	Human	509	BRAF			TKL	QRIGSGSFGTVYKVAVKMLAFKNEVGVLRKTRVNILLFMGYAIVTQWCEGSSLYHHLHIYLHAKSIIHRDLKSNNIFLIGDFGLA	ANP	-	64	0			in	out	2.47	8	0	0	0.865	2.179		TRUE	FALSE	FALSE	FALSE	FALSE	FALSE	FALSE	FALSE	FALSE	FALSE	FALSE	FALSE	FALSE	FALSE	FALSE	13.5327	47.4765	43.7088		FALSE	c1nc(c2c(n1)n(cn2)[C@H]3[C@@H]([C@@H]([C@H](O3)CO[P@](=O)(O)O[P@@](=O)(NP(=O)(O)O)O)O)O)N	FALSE
13030	6v2v	A	A	Human	509	BRAF			TKL	QRIGSGSFGTVYKVAVKMLAFKNEVGVLRKTRVNILLFMGYAIVTQWCEGSSLYHHLHIYLHAKSIIHRDLKSNNIFLIGDFGLA	ANP	-	64	0			in	out	2.47	8	0	0	0.863	2.179		TRUE	FALSE	FALSE	FALSE	FALSE	FALSE	FALSE	FALSE	FALSE	FALSE	FALSE	FALSE	FALSE	FALSE	FALSE	13.5493	47.4959	45.1582		FALSE	c1nc(c2c(n1)n(cn2)[C@H]3[C@@H]([C@@H]([C@H](O3)CO[P@](=O)(O)O[P@@](=O)(NP(=O)(O)O)O)O)O)N	FALSE
2072	4jbo	-	A	Human	259	AurA			Other	RPLGKGKFGNVYLLALKVLQLRREVEIQSHLRPNILRLYGYYLILEYAPLGTVYRELQKYCHSKRVIHRDIKPENLLLIADFGWS	WPH	-	574	0			in	in	2.49	8	0	0	0.784	2.103		TRUE	FALSE	FALSE	FALSE	FALSE	FALSE	FALSE	FALSE	FALSE	FALSE	FALSE	FALSE	FALSE	FALSE	FALSE	15.7816	54.744	66.728		FALSE	CN(C)CCOc1ccc(cc1)c2cc3c(ncnc3o2)NCCc4ccc(cc4)NC(=O)Nc5ccccc5	FALSE	MT
2336	2obj	-	A	Human	160	PIM1			CAMK	PLLGSGGFGSVYSVAIKHVRVPMEVVLLKKVSSGVIRLLDWVLILERPEVQDLFDFITEHCHNCGVLHRDIKDENILILIDFGSG	VRV	-	673	0			in	in	2.5	8	0	0	0.801	2.14		TRUE	FALSE	FALSE	FALSE	FALSE	FALSE	FALSE	FALSE	FALSE	FALSE	FALSE	FALSE	FALSE	FALSE	FALSE	16.246	52.8266	40.2835		FALSE	c1ccc(cc1)C2=C(C(=O)NC(=C2)c3cc(ccc3O)Br)C#N	FALSE
2080	1ol5	-	A	Human	259	AurA			Other	RPLGKGKFGNVYLLALKVLQLRREVEIQSHLRPNILRLYGYYLILEYAPLGTVYRELQKYCHSKRVIHRDIKPENLLLIADFGWS	ADP	-	26	0			in	in	2.5	8	0	0	0.781	2.091		TRUE	FALSE	FALSE	FALSE	TRUE	FALSE	FALSE	FALSE	FALSE	FALSE	FALSE	FALSE	FALSE	FALSE	FALSE	17.1331	59.2862	80.8479		FALSE	c1nc(c2c(n1)n(cn2)[C@H]3[C@@H]([C@@H]([C@H](O3)CO[P@](=O)(O)OP(=O)(O)O)O)O)N	FALSE	HT
2039	4o0s	-	A	Human	259	AurA			Other	RPLGKGKFGNVYLLALKVLQLRREVEIQSHLRPNILRLYGYYLILEYAPLGTVYRELQKYCHSKRVIHRDIKPENLLLIADFGWS	ADN	-	499	0			in	in	2.5	8	0	0	0.786	2.096		TRUE	FALSE	FALSE	FALSE	FALSE	FALSE	FALSE	FALSE	FALSE	FALSE	FALSE	FALSE	FALSE	FALSE	FALSE	16.6332	56.9168	65.6311		FALSE	c1nc(c2c(n1)n(cn2)[C@H]3[C@@H]([C@@H]([C@H](O3)CO)O)O)N	FALSE	NT
2035	2dwb	-	A	Human	259	AurA			Other	RPLGKGKFGNVYLLALKVLQLRREVEIQSHLRPNILRLYGYYLILEYAPLGTVYRELQKYCHSKRVIHRDIKPENLLLIADFGWS	ANP	-	64	0			in	in	2.5	8	0	0	0.78	2.088		TRUE	FALSE	FALSE	FALSE	FALSE	FALSE	FALSE	FALSE	FALSE	FALSE	FALSE	FALSE	FALSE	FALSE	FALSE	17.1516	59.729	90.4401		FALSE	c1nc(c2c(n1)n(cn2)[C@H]3[C@@H]([C@@H]([C@H](O3)CO[P@](=O)(O)O[P@@](=O)(NP(=O)(O)O)O)O)O)N	FALSE	MT
1980	3uod	-	A	Human	259	AurA			Other	RPLGKGKFGNVYLLALKVLQLRREVEIQSHLRPNILRLYGYYLILEYAPLGTVYRELQKYCHSKRVIHRDIKPENLLLIADFGWS	0C3	-	536	0			in	in	2.5	8	0	0	0.789	2.09		TRUE	FALSE	FALSE	TRUE	FALSE	FALSE	FALSE	FALSE	FALSE	FALSE	FALSE	FALSE	FALSE	FALSE	FALSE	17.9903	60.7354	59.5802		FALSE	c1ccc(c(c1)C(F)(F)F)Nc2ccnc(n2)Nc3ccc(cc3)C(=O)O	FALSE	HT
1965	3h0y	-	A	Human	259	AurA			Other	RPLGKGKFGNVYLLALKVLQLRREVEIQSHLRPNILRLYGYYLILEYAPLGTVYRELQKYCHSKRVIHRDIKPENLLLIADFGWS	48B	-	525	0			out-like	in	2.5	8	0	0	0.862	2.187		TRUE	FALSE	FALSE	FALSE	FALSE	FALSE	FALSE	FALSE	FALSE	FALSE	FALSE	FALSE	FALSE	FALSE	FALSE	16.651	56.8904	76.3026		FALSE	c1ccc(c(c1)C(=O)Nc2ccc(cc2)Nc3c(cnc(n3)Nc4ccc(cc4)O)F)Cl	FALSE	MT
3279	3zls	-	A	Human	383	MAP2K1			STE	SELGAGNGGVVFKMARKLIQIIRELQVLHECNPYIVGFYGASICMEHMDGGSLDQVLKKLREKHKIMHRDVKPSNILVLCDFGVS	92P	-	1007	0			in	out	2.5	8	0	0	0.822	2.224		TRUE	FALSE	FALSE	FALSE	FALSE	FALSE	FALSE	FALSE	FALSE	FALSE	FALSE	FALSE	FALSE	FALSE	FALSE	13.5543	45.287	69.0698		FALSE	COC(=O)c1c[nH]c2c1cccn2	FALSE	MT
3323	3e8n	-	A	Human	383	MAP2K1			STE	SELGAGNGGVVFKMARKLIQIIRELQVLHECNPYIVGFYGASICMEHMDGGSLDQVLKKLREKHKIMHRDVKPSNILVLCDFGVS	ATP	-	63	0			in	out	2.5	8	0	0	0.836	2.207		TRUE	TRUE	TRUE	FALSE	FALSE	FALSE	FALSE	TRUE	FALSE	FALSE	FALSE	FALSE	FALSE	FALSE	FALSE	14.8042	49.314	46.5098		FALSE	c1nc(c2c(n1)n(cn2)[C@H]3[C@@H]([C@@H]([C@H](O3)CO[P@@](=O)(O)O[P@](=O)(O)OP(=O)(O)O)O)O)N	FALSE
3304	3eqg	-	A	Human	383	MAP2K1			STE	SELGAGNGGVVFKMARKLIQIIRELQVLHECNPYIVGFYGASICMEHMDGGSLDQVLKKLREKHKIMHRDVKPSNILVLCDFGVS	ADP	-	26	0			in	out	2.5	8	0	0	0.831	2.211		TRUE	TRUE	TRUE	FALSE	FALSE	FALSE	FALSE	TRUE	FALSE	FALSE	FALSE	FALSE	FALSE	FALSE	FALSE	15.6823	52.0677	57.4799		FALSE	c1nc(c2c(n1)n(cn2)[C@H]3[C@@H]([C@@H]([C@H](O3)CO[P@](=O)(O)OP(=O)(O)O)O)O)N	FALSE
3700	3q32	-	A	Human	436	JAK2			TK	QQLGKGNFGSVEMVAVKKLDFEREIEILKSLQDNIVKYKGVKLIMEYLPYGSLRDYLQKYLGTKRYIHRDLATRNILVIGDFGLT	J2I	-	1116	0			in	in	2.5	8	0	0	0.78	2.105		TRUE	FALSE	FALSE	FALSE	TRUE	FALSE	FALSE	FALSE	FALSE	FALSE	FALSE	FALSE	FALSE	FALSE	FALSE	15.7659	50.0094	59.5545		FALSE	Cc1cc([nH]n1)Nc2c3cccn3nc(n2)N4CCN(CC4)C(=O)Cc5c(cc(cc5F)OC)F	FALSE	MT
13353	6vsn	-	A	Human	436	JAK2			TK	QQLGKGNFGSVEMVAVKKLDFEREIEILKSLQDNIVKYKGVKLIMEYLPYGSLRDYLQKYLGTKRYIHRDLATRNILVIGDFGLT	RG4	-	3942	0			in	in	2.5	8	0	0	0.782	2.098		TRUE	FALSE	FALSE	TRUE	TRUE	FALSE	FALSE	FALSE	FALSE	FALSE	FALSE	FALSE	FALSE	FALSE	FALSE	14.9789	48.4394	55.6032		FALSE	c1c[nH]c2c1c(ncn2)c3cnn(c3)[C@@H](CC#N)C4CCCC4	FALSE	HT
13358	6vng	-	A	Human	436	JAK2			TK	QQLGKGNFGSVEMVAVKKLDFEREIEILKSLQDNIVKYKGVKLIMEYLPYGSLRDYLQKYLGTKRYIHRDLATRNILVIGDFGLT	R6M	-	3940	0			in	in	2.5	8	0	0	0.781	2.091		TRUE	FALSE	FALSE	FALSE	FALSE	FALSE	FALSE	FALSE	FALSE	FALSE	FALSE	FALSE	FALSE	FALSE	FALSE	15.4066	49.5803	46.5294		FALSE	Cc1cnc(nc1Nc2ccc(c(c2)NS(=O)(=O)C(C)(C)C)F)Nc3ccc(c(c3)F)C4CCN(CC4)C	FALSE	MT
2929	4rg0	-	A	Human	473	BTK			TK	KELGTGQFGVVKYVAIKMIEFIEEAKVMMNLSEKLVQLYGVFIITEYMANGCLLNYLREYLESKQFLHRDLAARNCLVVSDFGLS	3P0	-	871	0			in	out	2.5	8	0	0	0.817	2.154		TRUE	FALSE	FALSE	FALSE	TRUE	FALSE	FALSE	FALSE	FALSE	FALSE	FALSE	FALSE	FALSE	FALSE	FALSE	16.7495	57.382	74.8447		FALSE	CC(C)(C#N)c1cc2c(c(c1)F)C(=O)N(CC2)c3cccc(c3CO)C4=CN(C(=O)C(=C4)Nc5ccc(cn5)N6CCN(CC6)C)C	FALSE	MT
2082	4b0g	A	A	Human	259	AurA			Other	RPLGKGKFGNVYLLALKVLQLRREVEIQSHLRPNILRLYGYYLILEYAPLGTVYRELQKYCHSKRVIHRDIKPENLLLIADFGWS	VEK	-	573	0			out-like	in	2.5	8	0	23	0.885	2.139		TRUE	FALSE	FALSE	FALSE	TRUE	FALSE	FALSE	FALSE	FALSE	FALSE	FALSE	FALSE	FALSE	FALSE	FALSE	17.0526	57.2591	84.5896		FALSE	Cc1cc(no1)CN2CCN(CC2)c3c(cnc4c3[nH]c(n4)c5cncn5C)Br	FALSE	MT
3309	4an2	A	A	Human	383	MAP2K1			STE	SELGAGNGGVVFKMARKLIQIIRELQVLHECNPYIVGFYGASICMEHMDGGSLDQVLKKLREKHKIMHRDVKPSNILVLCDFGVS	EUI	-	1015	0			in	out	2.5	8	0	0	0.829	2.212		TRUE	TRUE	TRUE	FALSE	FALSE	FALSE	FALSE	TRUE	FALSE	FALSE	FALSE	FALSE	FALSE	FALSE	FALSE	14.7415	49.8369	52.6811		FALSE	c1cc(c(cc1I)F)Nc2c(ccc(c2F)F)C(=O)N3CC(C3)([C@@H]4CCCCN4)O	FALSE	MT
13541	6wtp	A	A	Human	436	JAK2			TK	QQLGKGNFGSVEMVAVKKLDFEREIEILKSLQDNIVKYKGVKLIMEYLPYGSLRDYLQKYLGTKRYIHRDLATRNILVIGDFGLT	U8P	-	3990	0			in	in	2.5	8	0	82	0.783	2.093		TRUE	FALSE	FALSE	TRUE	TRUE	FALSE	FALSE	FALSE	FALSE	FALSE	FALSE	FALSE	FALSE	FALSE	FALSE	15.8231	50.7515	34.2153		FALSE	CCS(=O)(=O)N1CC(C1)(CC#N)n2cc(cn2)c3c4cc[nH]c4nc(n3)Nc5ccc(cc5)C(=O)OC(C)(C)C	FALSE	MT
6811	5dr6	A	A	Human	259	AurA			Other	RPLGKGKFGNVYLLALKVLQLRREVEIQSHLRPNILRLYGYYLILEYAPLGTVYRELQKYCHSKRVIHRDIKPENLLLIADFGWS	SKE	5E1	1685	2168			in	in	2.53	8	0	0	0.784	2.096		TRUE	FALSE	FALSE	TRUE	FALSE	FALSE	FALSE	FALSE	FALSE	FALSE	FALSE	FALSE	FALSE	FALSE	FALSE	17.9821	61.4632	56.6379		FALSE	c1cc(c(c(c1)F)C(=O)n2c(nc(n2)Nc3ccc(cc3)S(=O)(=O)N)N)F	FALSE	MT
9758	6bsk	-	A	Human	160	PIM1			CAMK	PLLGSGGFGSVYSVAIKHVRVPMEVVLLKKVSSGVIRLLDWVLILERPEVQDLFDFITEHCHNCGVLHRDIKDENILILIDFGSG	MVG	-	3073	0			in	in	2.57	8	0	0	0.802	2.144		TRUE	TRUE	FALSE	FALSE	FALSE	FALSE	FALSE	FALSE	FALSE	FALSE	FALSE	FALSE	FALSE	FALSE	FALSE	16.1951	53.0046	43.1101		FALSE	CC(C)Nc1ccc2cnn(c2c1)c3cncc(n3)c4ccc(cc4)C(=O)O	FALSE	MT
2323	4alv	A	A	Human	160	PIM1			CAMK	PLLGSGGFGSVYSVAIKHVRVPMEVVLLKKVSSGVIRLLDWVLILERPEVQDLFDFITEHCHNCGVLHRDIKDENILILIDFGSG	R9P	-	664	0			in	in	2.59	8	0	0	0.803	2.141		TRUE	FALSE	FALSE	FALSE	FALSE	FALSE	FALSE	FALSE	FALSE	FALSE	FALSE	FALSE	FALSE	FALSE	FALSE	16.2795	52.2558	42.575		FALSE	c1cc(c(cc1NCC2CCNCC2)Cl)C3=Nc4c5cc(ccc5oc4C(=O)N3)Br	FALSE	MT
11711	6pp9	A	A	Human	509	BRAF			TKL	QRIGSGSFGTVYKVAVKMLAFKNEVGVLRKTRVNILLFMGYAIVTQWCEGSSLYHHLHIYLHAKSIIHRDLKSNNIFLIGDFGLA	ANP	-	64	0			in	out	2.59	8	0	0	0.863	2.179		TRUE	FALSE	FALSE	FALSE	FALSE	FALSE	FALSE	FALSE	FALSE	FALSE	FALSE	FALSE	FALSE	FALSE	FALSE	13.6505	47.9414	45.6134		FALSE	c1nc(c2c(n1)n(cn2)[C@H]3[C@@H]([C@@H]([C@H](O3)CO[P@](=O)(O)O[P@@](=O)(NP(=O)(O)O)O)O)O)N	FALSE
2381	4mbl	-	A	Human	160	PIM1			CAMK	PLLGSGGFGSVYSVAIKHVRVPMEVVLLKKVSSGVIRLLDWVLILERPEVQDLFDFITEHCHNCGVLHRDIKDENILILIDFGSG	26L	-	702	0			in	in	2.6	8	0	0	0.805	2.133		TRUE	FALSE	FALSE	FALSE	FALSE	FALSE	FALSE	FALSE	FALSE	FALSE	FALSE	FALSE	FALSE	FALSE	FALSE	16.9785	55.1255	43.6969		FALSE	c1ccc2cc(ccc2c1)c3cnn4c3nc(cc4)N[C@@H]5CCCC[C@H]5N	FALSE	HT
2383	4n6y	-	A	Human	160	PIM1			CAMK	PLLGSGGFGSVYSVAIKHVRVPMEVVLLKKVSSGVIRLLDWVLILERPEVQDLFDFITEHCHNCGVLHRDIKDENILILIDFGSG	2HV	-	703	0			in	in	2.6	8	0	0	0.802	2.143		TRUE	FALSE	FALSE	FALSE	FALSE	FALSE	FALSE	FALSE	FALSE	FALSE	FALSE	FALSE	FALSE	FALSE	FALSE	16.2902	53.4606	42.9764		FALSE	CC(=O)Nc1nc(cs1)C(=O)Nc2ccccc2N3CCCCC3	FALSE	HT
2407	3r01	-	A	Human	160	PIM1			CAMK	PLLGSGGFGSVYSVAIKHVRVPMEVVLLKKVSSGVIRLLDWVLILERPEVQDLFDFITEHCHNCGVLHRDIKDENILILIDFGSG	UNE	-	716	0			in	in	2.6	8	0	0	0.805	2.138		TRUE	FALSE	FALSE	FALSE	FALSE	FALSE	FALSE	FALSE	FALSE	FALSE	FALSE	FALSE	FALSE	FALSE	FALSE	16.2039	53.119	41.1339		FALSE	COc1cc(cc2c1oc(c2)C(=O)O)Br	FALSE	MT
2450	3t9i	-	A	Human	160	PIM1			CAMK	PLLGSGGFGSVYSVAIKHVRVPMEVVLLKKVSSGVIRLLDWVLILERPEVQDLFDFITEHCHNCGVLHRDIKDENILILIDFGSG	3T9	-	730	0			in	in	2.6	8	0	0	0.803	2.17		TRUE	TRUE	FALSE	FALSE	FALSE	FALSE	TRUE	FALSE	TRUE	FALSE	FALSE	FALSE	FALSE	FALSE	FALSE	16.956	57.0838	12.4267		FALSE	COc1cc(ccc1O)c2ccc3c([nH]nc3n2)c4ccccc4	FALSE	MT
12339	6l15	-	A	Human	160	PIM1			CAMK	PLLGSGGFGSVYSVAIKHVRVPMEVVLLKKVSSGVIRLLDWVLILERPEVQDLFDFITEHCHNCGVLHRDIKDENILILIDFGSG	E2O	-	3713	0			in	in	2.6	8	0	0	0.803	2.134		TRUE	FALSE	FALSE	FALSE	FALSE	FALSE	FALSE	FALSE	FALSE	FALSE	FALSE	FALSE	FALSE	FALSE	FALSE	16.1851	52.9662	42.9345		FALSE	c1cc2c(cc1Cl)N(c3ccncc3O2)CCC[C@@H]4CCCNC4	FALSE	MT
2015	2bmc	-	A	Human	259	AurA			Other	RPLGKGKFGNVYLLALKVLQLRREVEIQSHLRPNILRLYGYYLILEYAPLGTVYRELQKYCHSKRVIHRDIKPENLLLIADFGWS	MPY	-	537	0			out-like	in	2.6	8	0	0	0.87	2.164		TRUE	FALSE	FALSE	FALSE	FALSE	FALSE	FALSE	FALSE	FALSE	FALSE	FALSE	FALSE	FALSE	FALSE	FALSE	17.0477	57.8671	66.2624		FALSE	CCc1cccc(c1NC(=O)n2cc\3c(c2)N=N/C3=N/C(=O)c4ccc(cc4)N5CCN(CC5)C)CC	FALSE
1992	4byi	-	A	Human	259	AurA			Other	RPLGKGKFGNVYLLALKVLQLRREVEIQSHLRPNILRLYGYYLILEYAPLGTVYRELQKYCHSKRVIHRDIKPENLLLIADFGWS	FH3	-	542	0			in	in	2.6	8	0	33	0.785	2.087		TRUE	FALSE	FALSE	FALSE	FALSE	FALSE	FALSE	FALSE	FALSE	FALSE	FALSE	FALSE	FALSE	FALSE	FALSE	17.628	60.0895	55.0103		FALSE	Cc1c(cn(n1)C)c2[nH]c3c(n2)c(c(cn3)Cl)N4CC[C@H](C4)CNC(=O)C	FALSE	MT
3299	4ark	-	A	Human	383	MAP2K1			STE	SELGAGNGGVVFKMARKLIQIIRELQVLHECNPYIVGFYGASICMEHMDGGSLDQVLKKLREKHKIMHRDVKPSNILVLCDFGVS	ADP	-	26	0			in	out	2.6	8	0	0	0.834	2.207		TRUE	TRUE	TRUE	FALSE	FALSE	FALSE	TRUE	TRUE	FALSE	FALSE	FALSE	FALSE	FALSE	FALSE	FALSE	14.7744	49.3109	51.0709		FALSE	c1nc(c2c(n1)n(cn2)[C@H]3[C@@H]([C@@H]([C@H](O3)CO[P@](=O)(O)OP(=O)(O)O)O)O)N	FALSE
3652	2w1i	-	A	Human	436	JAK2			TK	QQLGKGNFGSVEMVAVKKLDFEREIEILKSLQDNIVKYKGVKLIMEYLPYGSLRDYLQKYLGTKRYIHRDLATRNILVIGDFGLT	L0I	-	1126	0			in	in	2.6	8	0	0	0.778	2.106		TRUE	FALSE	FALSE	FALSE	FALSE	FALSE	FALSE	FALSE	FALSE	FALSE	FALSE	FALSE	FALSE	FALSE	FALSE	14.3592	46.969	67.4056		FALSE	c1cc2c(cc1C[NH+]3CCOCC3)[nH]c(n2)c4c(c[nH]n4)NC(=O)NC5CC5	FALSE	MT
1994	2xng	A	A	Human	259	AurA			Other	RPLGKGKFGNVYLLALKVLQLRREVEIQSHLRPNILRLYGYYLILEYAPLGTVYRELQKYCHSKRVIHRDIKPENLLLIADFGWS	A0H	-	543	0			in	in	2.6	8	0	66	0.785	2.088		TRUE	FALSE	FALSE	FALSE	FALSE	FALSE	FALSE	FALSE	FALSE	FALSE	FALSE	FALSE	FALSE	FALSE	FALSE	16.8636	57.9075	74.2702		FALSE	CS(=O)(=O)NCc1cccc(c1)c2cn3c(cnc3c(n2)Nc4ccc(cc4)N5CCOCC5)Cl	FALSE	MT
8371	5one	A	A	Human	259	AurA			Other	RPLGKGKFGNVYLLALKVLQLRREVEIQSHLRPNILRLYGYYLILEYAPLGTVYRELQKYCHSKRVIHRDIKPENLLLIADFGWS	9YQ	-	2863	0			in	in	2.6	8	0	21	0.903	2.16		TRUE	FALSE	FALSE	FALSE	FALSE	FALSE	FALSE	FALSE	FALSE	FALSE	FALSE	FALSE	FALSE	FALSE	FALSE	18.3228	64.3438	35.8977		FALSE	CCC(=O)Nc1ccc(cc1)C(=O)Nc2ccc(cc2)Nc3ncc4c(n3)N(c5ccc(cc5C(=O)N4C)C)C	FALSE	MT
3292	3mbl	A	A	Human	383	MAP2K1			STE	SELGAGNGGVVFKMARKLIQIIRELQVLHECNPYIVGFYGASICMEHMDGGSLDQVLKKLREKHKIMHRDVKPSNILVLCDFGVS	ADP	-	26	0			in	out	2.6	8	0	0	0.834	2.205		TRUE	TRUE	TRUE	FALSE	FALSE	FALSE	FALSE	TRUE	FALSE	FALSE	FALSE	FALSE	FALSE	FALSE	FALSE	14.6928	49.3533	53.3322		FALSE	c1nc(c2c(n1)n(cn2)[C@H]3[C@@H]([C@@H]([C@H](O3)CO[P@](=O)(O)OP(=O)(O)O)O)O)N	FALSE
11786	6rfj	-	A	Human	489	IRAK4			TKL	NKMGEGGFGVVYKVAVKKLQFDQEIKVMAKCQENLVELLGFCLVYVYMPNGSLLDRLSCFLHENHHIHRDIKSANILLISDFGLA	K1E	-	3556	0			in	in	2.61	8	0	0	0.782	2.111		TRUE	FALSE	FALSE	FALSE	FALSE	FALSE	FALSE	FALSE	FALSE	FALSE	FALSE	FALSE	FALSE	FALSE	FALSE	15.01	49.6638	69.2887		FALSE	Cn1cc(cn1)Nc2nc3ccc(nc3c(n2)NC4CCC(CC4)N5CCN(CC5)C(=O)OC)CC#N	FALSE	MT
3324	3eqb	A	A	Human	383	MAP2K1			STE	SELGAGNGGVVFKMARKLIQIIRELQVLHECNPYIVGFYGASICMEHMDGGSLDQVLKKLREKHKIMHRDVKPSNILVLCDFGVS	ATP	-	63	0			in	out	2.62	8	0	0	0.843	2.208		TRUE	TRUE	TRUE	FALSE	FALSE	FALSE	FALSE	TRUE	TRUE	FALSE	FALSE	FALSE	FALSE	FALSE	FALSE	14.9573	49.2761	35.7612		FALSE	c1nc(c2c(n1)n(cn2)[C@H]3[C@@H]([C@@H]([C@H](O3)CO[P@@](=O)(O)O[P@](=O)(O)OP(=O)(O)O)O)O)N	FALSE
1740	4yp8	-	A	Human	489	IRAK4			TKL	NKMGEGGFGVVYKVAVKKLQFDQEIKVMAKCQENLVELLGFCLVYVYMPNGSLLDRLSCFLHENHHIHRDIKSANILLISDFGLA	4GF	-	478	0			in	in	2.64	8	0	0	0.783	2.122		TRUE	FALSE	FALSE	FALSE	FALSE	FALSE	FALSE	FALSE	FALSE	FALSE	FALSE	FALSE	FALSE	FALSE	FALSE	14.1055	44.9838	67.3968		FALSE	CC(C)N1CCC(CC1)c2cc(n(n2)c3ccc(cc3F)C4CC4)NC(=O)c5cnn6c5nccc6	FALSE	MT
12659	6vpg	A	A	Human	259	AurA			Other	RPLGKGKFGNVYLLALKVLQLRREVEIQSHLRPNILRLYGYYLILEYAPLGTVYRELQKYCHSKRVIHRDIKPENLLLIADFGWS	ANP	-	64	0			in	in	2.64	8	0	0	0.781	2.083		TRUE	FALSE	FALSE	FALSE	TRUE	FALSE	FALSE	FALSE	FALSE	FALSE	FALSE	FALSE	FALSE	FALSE	FALSE	17.4335	60.3967	86.4663		FALSE	c1nc(c2c(n1)n(cn2)[C@H]3[C@@H]([C@@H]([C@H](O3)CO[P@](=O)(O)O[P@@](=O)(NP(=O)(O)O)O)O)O)N	FALSE	MT
2369	4rc4	-	A	Human	160	PIM1			CAMK	PLLGSGGFGSVYSVAIKHVRVPMEVVLLKKVSSGVIRLLDWVLILERPEVQDLFDFITEHCHNCGVLHRDIKDENILILIDFGSG	3OK	-	695	0			in	in	2.65	8	0	0	0.807	2.136		TRUE	FALSE	FALSE	FALSE	FALSE	FALSE	FALSE	FALSE	FALSE	FALSE	FALSE	FALSE	FALSE	FALSE	FALSE	16.4329	53.5431	39.7344		FALSE	c1cc(c2c(c1NCCN)C(=O)c3c(ccc(c3C2=O)O)O)NCCN	FALSE	MT
8307	5kgk	-	A	Human	160	PIM1			CAMK	PLLGSGGFGSVYSVAIKHVRVPMEVVLLKKVSSGVIRLLDWVLILERPEVQDLFDFITEHCHNCGVLHRDIKDENILILIDFGSG	6SD	-	2847	0			in	in	2.66	8	0	0	0.804	2.137		TRUE	TRUE	FALSE	FALSE	FALSE	FALSE	TRUE	FALSE	FALSE	FALSE	FALSE	FALSE	FALSE	FALSE	FALSE	16.4308	53.2068	40.9276		FALSE	COc1ccc(cc1)c2cc([nH]n2)N	FALSE	MT
9923	6f3e	-	A	Human	489	IRAK4			TKL	NKMGEGGFGVVYKVAVKKLQFDQEIKVMAKCQENLVELLGFCLVYVYMPNGSLLDRLSCFLHENHHIHRDIKSANILLISDFGLA	CJQ	-	3126	0			in	in	2.67	8	0	0	0.781	2.112		TRUE	FALSE	FALSE	FALSE	FALSE	FALSE	FALSE	FALSE	FALSE	FALSE	FALSE	FALSE	FALSE	FALSE	FALSE	14.4987	47.9368	74.8449		FALSE	c1nc(c2c3c(sc2n1)CC[C@@H]3CC(=O)N)OC4CCC(CC4)N5CCOCC5	FALSE	MT
6958	5kx8	-	A	Human	489	IRAK4			TKL	NKMGEGGFGVVYKVAVKKLQFDQEIKVMAKCQENLVELLGFCLVYVYMPNGSLLDRLSCFLHENHHIHRDIKSANILLISDFGLA	6YE	-	2204	0			in	in	2.67	8	0	0	0.786	2.118		TRUE	FALSE	FALSE	FALSE	FALSE	FALSE	FALSE	FALSE	FALSE	FALSE	FALSE	FALSE	FALSE	FALSE	FALSE	14.329	45.6703	54.6274		FALSE	Cn1cc(c(n1)C(=O)N)NC(=O)c2cnn3c2nc(cc3)N4CCNCC4	FALSE	MT
2018	4c3p	-	A	Human	259	AurA			Other	RPLGKGKFGNVYLLALKVLQLRREVEIQSHLRPNILRLYGYYLILEYAPLGTVYRELQKYCHSKRVIHRDIKPENLLLIADFGWS	ACP	-	160	0			in	in	2.69	8	0	0	0.817	2.121		TRUE	FALSE	FALSE	FALSE	TRUE	FALSE	FALSE	FALSE	FALSE	FALSE	FALSE	FALSE	FALSE	FALSE	FALSE	18.2456	61.6087	75.8126		FALSE	c1nc(c2c(n1)n(cn2)[C@H]3[C@@H]([C@@H]([C@H](O3)CO[P@@](=O)(O)O[P@](=O)(CP(=O)(O)O)O)O)O)N	FALSE	MT
2372	3dcv	-	A	Human	160	PIM1			CAMK	PLLGSGGFGSVYSVAIKHVRVPMEVVLLKKVSSGVIRLLDWVLILERPEVQDLFDFITEHCHNCGVLHRDIKDENILILIDFGSG	55E	-	196	0			in	in	2.7	8	0	0	0.804	2.132		TRUE	FALSE	FALSE	FALSE	FALSE	FALSE	FALSE	FALSE	FALSE	FALSE	FALSE	FALSE	FALSE	FALSE	FALSE	16.0883	52.2806	42.7971		FALSE	Cc1cc(ccc1O)C2=NC(=O)N=C(C2)c3ccccc3	FALSE	MT
2394	4ty1	-	A	Human	160	PIM1			CAMK	PLLGSGGFGSVYSVAIKHVRVPMEVVLLKKVSSGVIRLLDWVLILERPEVQDLFDFITEHCHNCGVLHRDIKDENILILIDFGSG	38W	-	709	0			in	in	2.7	8	0	0	0.806	2.145		TRUE	FALSE	FALSE	FALSE	FALSE	FALSE	FALSE	FALSE	FALSE	FALSE	FALSE	FALSE	FALSE	FALSE	FALSE	14.7693	48.5178	48.0575		FALSE	CC(C)(C)Nc1nnc(o1)c2ccc3c(c2)c(c[nH]3)c4nccc(n4)C5CC5	FALSE	HT
2045	3uo5	-	A	Human	259	AurA			Other	RPLGKGKFGNVYLLALKVLQLRREVEIQSHLRPNILRLYGYYLILEYAPLGTVYRELQKYCHSKRVIHRDIKPENLLLIADFGWS	0BX	-	565	0			in	in	2.7	8	0	0	0.783	2.089		TRUE	FALSE	FALSE	FALSE	FALSE	FALSE	FALSE	FALSE	FALSE	FALSE	FALSE	FALSE	FALSE	FALSE	FALSE	17.3478	58.8317	66.0412		FALSE	c1ccc(cc1)Nc2ccnc(n2)Nc3ccc(cc3)C(=O)O	FALSE	MT
2040	4jaj	-	A	Human	259	AurA			Other	RPLGKGKFGNVYLLALKVLQLRREVEIQSHLRPNILRLYGYYLILEYAPLGTVYRELQKYCHSKRVIHRDIKPENLLLIADFGWS	XU1	-	562	0			in	in	2.7	8	0	0	0.78	2.094		TRUE	FALSE	FALSE	FALSE	FALSE	FALSE	FALSE	FALSE	FALSE	FALSE	FALSE	FALSE	FALSE	FALSE	FALSE	16.7529	57.934	79.621		FALSE	c1ccc2c(c1)-c3cccnc3NC2=O	FALSE	MT
3317	3eqf	-	A	Human	383	MAP2K1			STE	SELGAGNGGVVFKMARKLIQIIRELQVLHECNPYIVGFYGASICMEHMDGGSLDQVLKKLREKHKIMHRDVKPSNILVLCDFGVS	KSA	-	100	0			in	out	2.7	8	0	0	0.816	2.199		TRUE	FALSE	FALSE	FALSE	FALSE	FALSE	FALSE	FALSE	FALSE	FALSE	FALSE	FALSE	FALSE	FALSE	FALSE	15.108	51.2885	69.3669		FALSE	C[C@@]12[C@](C[C@@H](O1)n3c4ccccc4c5c3c6n2c7ccccc7c6c8c5C(=O)NC8)(C(=O)OC)O	FALSE	MT
3282	3dy7	-	A	Human	383	MAP2K1			STE	SELGAGNGGVVFKMARKLIQIIRELQVLHECNPYIVGFYGASICMEHMDGGSLDQVLKKLREKHKIMHRDVKPSNILVLCDFGVS	ATP	-	63	0			in	out	2.7	8	0	0	0.839	2.21		TRUE	TRUE	TRUE	FALSE	FALSE	FALSE	FALSE	TRUE	FALSE	FALSE	FALSE	FALSE	FALSE	FALSE	FALSE	14.5176	49.0961	42.3638		FALSE	c1nc(c2c(n1)n(cn2)[C@H]3[C@@H]([C@@H]([C@H](O3)CO[P@@](=O)(O)O[P@](=O)(O)OP(=O)(O)O)O)O)N	FALSE
3325	3v04	-	A	Human	383	MAP2K1			STE	SELGAGNGGVVFKMARKLIQIIRELQVLHECNPYIVGFYGASICMEHMDGGSLDQVLKKLREKHKIMHRDVKPSNILVLCDFGVS	V04	-	1019	0			in	out	2.7	8	0	0	0.838	2.209		TRUE	TRUE	TRUE	FALSE	FALSE	FALSE	FALSE	TRUE	FALSE	FALSE	FALSE	FALSE	FALSE	FALSE	FALSE	14.7618	49.8772	50.9042		FALSE	c1cc(c(cc1I)F)Nc2c(ccc3c2cn[nH]3)C(=O)NOCCO	FALSE	MT
3301	4u81	-	A	Human	383	MAP2K1			STE	SELGAGNGGVVFKMARKLIQIIRELQVLHECNPYIVGFYGASICMEHMDGGSLDQVLKKLREKHKIMHRDVKPSNILVLCDFGVS	3EY	-	1012	0			in	out	2.7	8	0	0	0.837	2.21		TRUE	TRUE	TRUE	FALSE	FALSE	FALSE	TRUE	TRUE	FALSE	FALSE	FALSE	FALSE	FALSE	FALSE	FALSE	14.6584	49.1135	43.0764		FALSE	c1cc(c(cc1C2CC2)F)Nc3c(ccn4c3cnc4)C(=O)NOCCO	FALSE	MT
3294	3pp1	A	A	Human	383	MAP2K1			STE	SELGAGNGGVVFKMARKLIQIIRELQVLHECNPYIVGFYGASICMEHMDGGSLDQVLKKLREKHKIMHRDVKPSNILVLCDFGVS	ATP	-	63	0			in	out	2.7	8	0	0	0.835	2.204		TRUE	TRUE	TRUE	FALSE	FALSE	FALSE	FALSE	TRUE	FALSE	FALSE	FALSE	FALSE	FALSE	FALSE	FALSE	14.3874	48.1255	47.5634		FALSE	c1nc(c2c(n1)n(cn2)[C@H]3[C@@H]([C@@H]([C@H](O3)CO[P@@](=O)(O)O[P@](=O)(O)OP(=O)(O)O)O)O)N	FALSE
1962	2w1g	-	A	Human	259	AurA			Other	RPLGKGKFGNVYLLALKVLQLRREVEIQSHLRPNILRLYGYYLILEYAPLGTVYRELQKYCHSKRVIHRDIKPENLLLIADFGWS	L0G	-	522	0			in	in	2.71	8	0	0	0.786	2.092		TRUE	FALSE	FALSE	FALSE	FALSE	FALSE	FALSE	FALSE	FALSE	FALSE	FALSE	FALSE	FALSE	FALSE	FALSE	17.7583	60.1983	74.263		FALSE	c1cc2c(cc1C[NH+]3CCOCC3)[nH]c([nH+]2)c4c(c[nH]n4)NC(=O)NC5CC5	FALSE	MT
3291	3v01	-	A	Human	383	MAP2K1			STE	SELGAGNGGVVFKMARKLIQIIRELQVLHECNPYIVGFYGASICMEHMDGGSLDQVLKKLREKHKIMHRDVKPSNILVLCDFGVS	3V0	-	1010	0			in	out	2.71	8	0	0	0.841	2.216		TRUE	TRUE	TRUE	FALSE	FALSE	FALSE	FALSE	TRUE	FALSE	FALSE	FALSE	FALSE	FALSE	FALSE	FALSE	15.0659	50.4369	57.4541		FALSE	c1cc(c(cc1I)F)Nc2c3cnccc3oc2C(=O)NOC[C@@H](CO)O	FALSE	MT
8709	5k76	A	B	Human	489	IRAK4			TKL	NKMGEGGFGVVYKVAVKKLQFDQEIKVMAKCQENLVELLGFCLVYVYMPNGSLLDRLSCFLHENHHIHRDIKSANILLISDFGLA	6R1	-	2963	0			in	in	2.74	8	0	0	0.778	2.092		TRUE	FALSE	FALSE	FALSE	FALSE	FALSE	FALSE	FALSE	FALSE	FALSE	FALSE	FALSE	FALSE	FALSE	FALSE	16.4859	54.0647	68.1476		FALSE	c1c(c2c([nH]1)ncnc2NC3CCC(CC3)N4CCOCC4)C5CCOCC5	FALSE	MT
2036	3m11	-	A	Human	259	AurA			Other	RPLGKGKFGNVYLLALKVLQLRREVEIQSHLRPNILRLYGYYLILEYAPLGTVYRELQKYCHSKRVIHRDIKPENLLLIADFGWS	AKI	-	560	0			in	in	2.75	8	0	24	0.796	2.11		TRUE	FALSE	FALSE	FALSE	FALSE	FALSE	FALSE	FALSE	FALSE	FALSE	FALSE	FALSE	FALSE	FALSE	FALSE	15.598	54.8634	68.3615		FALSE	c1ccc(cc1)c2c3c(ncnc3oc2c4ccccc4)NCCc5ccc(cc5)NC(=O)Nc6ccccc6	FALSE	MT
6013	5aaf	-	A	Human	259	AurA			Other	RPLGKGKFGNVYLLALKVLQLRREVEIQSHLRPNILRLYGYYLILEYAPLGTVYRELQKYCHSKRVIHRDIKPENLLLIADFGWS	NL4	-	1855	0			in	in	2.78	8	0	53	0.793	2.094		TRUE	FALSE	FALSE	FALSE	FALSE	FALSE	FALSE	FALSE	FALSE	FALSE	FALSE	FALSE	FALSE	FALSE	FALSE	17.2903	58.0251	61.0705		FALSE	Cc1c(cn(n1)C)c2[nH]c3c(c(cnc3n2)Cl)c4cnn(c4)Cc5cccc(c5)C(=O)N(C)C	FALSE	MT
2058	4c3r	-	A	Human	259	AurA			Other	RPLGKGKFGNVYLLALKVLQLRREVEIQSHLRPNILRLYGYYLILEYAPLGTVYRELQKYCHSKRVIHRDIKPENLLLIADFGWS	ACP	-	160	0			out-like	in	2.79	8	0	0	0.862	2.188		TRUE	FALSE	FALSE	FALSE	TRUE	FALSE	FALSE	FALSE	FALSE	FALSE	FALSE	FALSE	FALSE	FALSE	FALSE	17.0724	59.5668	80.895		FALSE	c1nc(c2c(n1)n(cn2)[C@H]3[C@@H]([C@@H]([C@H](O3)CO[P@@](=O)(O)O[P@](=O)(CP(=O)(O)O)O)O)O)N	FALSE	MT
2359	3bgp	-	A	Human	160	PIM1			CAMK	PLLGSGGFGSVYSVAIKHVRVPMEVVLLKKVSSGVIRLLDWVLILERPEVQDLFDFITEHCHNCGVLHRDIKDENILILIDFGSG	VX1	-	689	0			in	in	2.8	8	0	0	0.8	2.139		TRUE	FALSE	FALSE	FALSE	FALSE	FALSE	FALSE	FALSE	FALSE	FALSE	FALSE	FALSE	FALSE	FALSE	FALSE	16.549	54.3506	21.9441		FALSE	c1cc(ccc1c2c3cc(ccc3no2)c4ccnc(n4)N)Cl	FALSE	MT
2393	3jxw	-	A	Human	160	PIM1			CAMK	PLLGSGGFGSVYSVAIKHVRVPMEVVLLKKVSSGVIRLLDWVLILERPEVQDLFDFITEHCHNCGVLHRDIKDENILILIDFGSG	LXG	-	708	0			in	in	2.8	8	0	0	0.806	2.133		TRUE	FALSE	FALSE	FALSE	FALSE	FALSE	FALSE	FALSE	FALSE	FALSE	FALSE	FALSE	FALSE	FALSE	FALSE	17.3456	55.8619	39.6587		FALSE	CN(C)CC1=Nc2c3cc(ccc3sc2C(=O)N1)/C=C/C4CC4	FALSE	MT
2401	4med	-	A	Human	160	PIM1			CAMK	PLLGSGGFGSVYSVAIKHVRVPMEVVLLKKVSSGVIRLLDWVLILERPEVQDLFDFITEHCHNCGVLHRDIKDENILILIDFGSG	RTX	-	713	0			in	in	2.8	8	0	0	0.808	2.136		TRUE	FALSE	FALSE	FALSE	FALSE	FALSE	FALSE	FALSE	FALSE	FALSE	FALSE	FALSE	FALSE	FALSE	FALSE	16.5015	55.0496	43.3428		FALSE	CCN(CC)CCCCN1c2ccccc2Oc3c1cc(cc3)Cl	FALSE	MT
12019	6kzi	-	A	Human	160	PIM1			CAMK	PLLGSGGFGSVYSVAIKHVRVPMEVVLLKKVSSGVIRLLDWVLILERPEVQDLFDFITEHCHNCGVLHRDIKDENILILIDFGSG	RTX	-	713	0			in	in	2.8	8	0	0	0.814	2.134		TRUE	FALSE	FALSE	FALSE	FALSE	FALSE	FALSE	FALSE	FALSE	FALSE	FALSE	FALSE	FALSE	FALSE	FALSE	16.3786	54.6501	43.6961		FALSE	CCN(CC)CCCCN1c2ccccc2Oc3c1cc(cc3)Cl	FALSE	MT
6804	4ztq	-	A	Human	259	AurA			Other	RPLGKGKFGNVYLLALKVLQLRREVEIQSHLRPNILRLYGYYLILEYAPLGTVYRELQKYCHSKRVIHRDIKPENLLLIADFGWS	4RM	-	2167	0			out-like	in	2.8	8	0	37	0.885	2.146		TRUE	TRUE	TRUE	FALSE	TRUE	FALSE	TRUE	FALSE	FALSE	FALSE	FALSE	FALSE	FALSE	FALSE	FALSE	17.7332	60.1218	86.3976		FALSE	CCc1ccc(cc1)/N=C\2/N(C(=O)/C(=C/c3ccncc3)/S2)CCOC	FALSE	MT
2012	3w16	-	A	Human	259	AurA			Other	RPLGKGKFGNVYLLALKVLQLRREVEIQSHLRPNILRLYGYYLILEYAPLGTVYRELQKYCHSKRVIHRDIKPENLLLIADFGWS	P9J	-	549	0			out-like	in	2.8	8	0	0	0.874	2.16		TRUE	FALSE	FALSE	FALSE	FALSE	FALSE	FALSE	FALSE	FALSE	FALSE	FALSE	FALSE	FALSE	FALSE	FALSE	18.089	60.057	53.9941		FALSE	Cc1cc(n[nH]1)NC2=NN(C(=O)c3c2cccc3)c4ccccc4	FALSE	MT
2003	3p9j	-	A	Human	259	AurA			Other	RPLGKGKFGNVYLLALKVLQLRREVEIQSHLRPNILRLYGYYLILEYAPLGTVYRELQKYCHSKRVIHRDIKPENLLLIADFGWS	P9J	-	549	0			out-like	in	2.8	8	0	0	0.865	2.163		TRUE	FALSE	FALSE	FALSE	FALSE	FALSE	FALSE	FALSE	FALSE	FALSE	FALSE	FALSE	FALSE	FALSE	FALSE	17.3489	58.789	72.1598		FALSE	Cc1cc(n[nH]1)NC2=NN(C(=O)c3c2cccc3)c4ccccc4	FALSE	MT
1985	3uo6	-	A	Human	259	AurA			Other	RPLGKGKFGNVYLLALKVLQLRREVEIQSHLRPNILRLYGYYLILEYAPLGTVYRELQKYCHSKRVIHRDIKPENLLLIADFGWS	0BY	-	520	0			out-like	in	2.8	8	0	0	0.93	2.175		TRUE	FALSE	FALSE	TRUE	FALSE	FALSE	FALSE	FALSE	FALSE	FALSE	FALSE	FALSE	FALSE	FALSE	FALSE	17.8482	61.0802	58.927		FALSE	c1ccc(c(c1)Nc2ccnc(n2)Nc3ccc(cc3)C(=O)O)Cl	FALSE	MT
1964	4dhf	-	A	Human	259	AurA			Other	RPLGKGKFGNVYLLALKVLQLRREVEIQSHLRPNILRLYGYYLILEYAPLGTVYRELQKYCHSKRVIHRDIKPENLLLIADFGWS	0K6	-	524	0			in	in	2.8	8	0	0	0.806	2.096		TRUE	FALSE	FALSE	FALSE	FALSE	FALSE	FALSE	FALSE	FALSE	FALSE	FALSE	FALSE	FALSE	FALSE	FALSE	18.8085	63.6094	49.3529		FALSE	Cn1cc(cc1C(=O)N2CCN(CC2)C)Nc3ncc4cc(n(c4n3)C5CCCC5)C(=O)N	FALSE	MT
3281	3os3	-	A	Human	383	MAP2K1			STE	SELGAGNGGVVFKMARKLIQIIRELQVLHECNPYIVGFYGASICMEHMDGGSLDQVLKKLREKHKIMHRDVKPSNILVLCDFGVS	ATP	-	63	0			in	out	2.8	8	0	0	0.843	2.203		TRUE	TRUE	TRUE	FALSE	FALSE	FALSE	FALSE	TRUE	TRUE	FALSE	FALSE	FALSE	FALSE	FALSE	FALSE	14.7846	49.3665	38.6704		FALSE	c1nc(c2c(n1)n(cn2)[C@H]3[C@@H]([C@@H]([C@H](O3)CO[P@@](=O)(O)O[P@](=O)(O)OP(=O)(O)O)O)O)N	FALSE
3283	4lmn	-	A	Human	383	MAP2K1			STE	SELGAGNGGVVFKMARKLIQIIRELQVLHECNPYIVGFYGASICMEHMDGGSLDQVLKKLREKHKIMHRDVKPSNILVLCDFGVS	ANP	-	64	0			in	out	2.8	8	0	0	0.837	2.199		TRUE	TRUE	TRUE	FALSE	FALSE	FALSE	TRUE	TRUE	FALSE	FALSE	FALSE	FALSE	FALSE	FALSE	FALSE	14.4739	48.4999	52.1055		FALSE	c1nc(c2c(n1)n(cn2)[C@H]3[C@@H]([C@@H]([C@H](O3)CO[P@](=O)(O)O[P@@](=O)(NP(=O)(O)O)O)O)O)N	FALSE
3330	4an9	-	A	Human	383	MAP2K1			STE	SELGAGNGGVVFKMARKLIQIIRELQVLHECNPYIVGFYGASICMEHMDGGSLDQVLKKLREKHKIMHRDVKPSNILVLCDFGVS	ACP	-	160	0			in	out	2.8	8	0	0	0.835	2.233		TRUE	TRUE	TRUE	FALSE	FALSE	FALSE	TRUE	TRUE	FALSE	FALSE	FALSE	FALSE	FALSE	FALSE	FALSE	15.4878	51.3797	59.2862		FALSE	c1nc(c2c(n1)n(cn2)[C@H]3[C@@H]([C@@H]([C@H](O3)CO[P@@](=O)(O)O[P@](=O)(CP(=O)(O)O)O)O)O)N	FALSE	MT
3277	3orn	-	A	Human	383	MAP2K1			STE	SELGAGNGGVVFKMARKLIQIIRELQVLHECNPYIVGFYGASICMEHMDGGSLDQVLKKLREKHKIMHRDVKPSNILVLCDFGVS	ANP	-	64	0			in	out	2.8	8	0	0	0.831	2.213		TRUE	TRUE	TRUE	FALSE	FALSE	FALSE	FALSE	TRUE	FALSE	FALSE	FALSE	FALSE	FALSE	FALSE	FALSE	14.8308	49.5051	53.4525		FALSE	c1nc(c2c(n1)n(cn2)[C@H]3[C@@H]([C@@H]([C@H](O3)CO[P@](=O)(O)O[P@@](=O)(NP(=O)(O)O)O)O)O)N	FALSE
3327	2p55	-	A	Human	383	MAP2K1			STE	SELGAGNGGVVFKMARKLIQIIRELQVLHECNPYIVGFYGASICMEHMDGGSLDQVLKKLREKHKIMHRDVKPSNILVLCDFGVS	MRA	-	1020	0			in	out	2.8	8	0	0	0.84	2.209		TRUE	TRUE	TRUE	FALSE	FALSE	FALSE	FALSE	TRUE	FALSE	FALSE	FALSE	FALSE	FALSE	FALSE	FALSE	14.6756	48.9682	43.523		FALSE	C#Cc1ccc(c(c1)F)Nc2c(ccc(c2F)F)C(=O)NOCCO	FALSE	MT
3305	4u80	-	A	Human	383	MAP2K1			STE	SELGAGNGGVVFKMARKLIQIIRELQVLHECNPYIVGFYGASICMEHMDGGSLDQVLKKLREKHKIMHRDVKPSNILVLCDFGVS	ANP	-	64	0			in	out	2.8	8	0	0	0.838	2.206		TRUE	TRUE	TRUE	FALSE	FALSE	FALSE	TRUE	TRUE	FALSE	FALSE	FALSE	FALSE	FALSE	FALSE	FALSE	14.2906	47.7523	44.3376		FALSE	c1nc(c2c(n1)n(cn2)[C@H]3[C@@H]([C@@H]([C@H](O3)CO[P@](=O)(O)O[P@@](=O)(NP(=O)(O)O)O)O)O)N	FALSE
6957	5kx7	-	B	Human	489	IRAK4			TKL	NKMGEGGFGVVYKVAVKKLQFDQEIKVMAKCQENLVELLGFCLVYVYMPNGSLLDRLSCFLHENHHIHRDIKSANILLISDFGLA	6YD	-	2203	0			in	in	2.8	8	0	0	0.78	2.111		TRUE	FALSE	FALSE	FALSE	FALSE	FALSE	FALSE	FALSE	FALSE	FALSE	FALSE	FALSE	FALSE	FALSE	FALSE	14.3716	46.2903	63.4159		FALSE	Cn1cc(cn1)c2cccc(n2)C(=O)Nc3cn(nc3C(=O)N)C	FALSE	MT
3297	4u7z	-	A	Human	383	MAP2K1			STE	SELGAGNGGVVFKMARKLIQIIRELQVLHECNPYIVGFYGASICMEHMDGGSLDQVLKKLREKHKIMHRDVKPSNILVLCDFGVS	3EW	-	1011	0			in	out	2.81	8	0	0	0.836	2.201		TRUE	TRUE	TRUE	FALSE	FALSE	FALSE	TRUE	TRUE	FALSE	FALSE	FALSE	FALSE	FALSE	FALSE	TRUE	14.5984	48.4704	40.4714		FALSE	Cn1cnc2c1cc(c(c2F)Nc3ccc(cc3Cl)Br)C(=O)NOCCO	FALSE	MT
2324	2o65	-	A	Human	160	PIM1			CAMK	PLLGSGGFGSVYSVAIKHVRVPMEVVLLKKVSSGVIRLLDWVLILERPEVQDLFDFITEHCHNCGVLHRDIKDENILILIDFGSG	MYF	-	665	0			in	in	2.85	8	0	0	0.822	2.14		TRUE	FALSE	FALSE	FALSE	FALSE	FALSE	FALSE	FALSE	FALSE	FALSE	FALSE	FALSE	FALSE	FALSE	FALSE	16.4387	53.0083	30.1081		FALSE	c1c(cc(c(c1O)O)O)C2=CC(=O)c3c(cc(cc3O2)O)O	FALSE
2325	4iaa	-	A	Human	160	PIM1			CAMK	PLLGSGGFGSVYSVAIKHVRVPMEVVLLKKVSSGVIRLLDWVLILERPEVQDLFDFITEHCHNCGVLHRDIKDENILILIDFGSG	RTZ	-	666	0			in	in	2.85	8	0	0	0.809	2.145		TRUE	FALSE	FALSE	FALSE	FALSE	FALSE	FALSE	FALSE	FALSE	FALSE	FALSE	FALSE	FALSE	FALSE	FALSE	16.3156	53.2977	43.694		FALSE	C[N@]1CCCC[C@@H]1CCN2c3ccccc3Sc4c2cc(cc4)SC	FALSE	NT
6010	5aag	-	A	Human	259	AurA			Other	RPLGKGKFGNVYLLALKVLQLRREVEIQSHLRPNILRLYGYYLILEYAPLGTVYRELQKYCHSKRVIHRDIKPENLLLIADFGWS	6F2	-	1852	0			in	in	2.85	8	0	71	0.79	2.093		TRUE	FALSE	FALSE	FALSE	FALSE	FALSE	FALSE	FALSE	FALSE	FALSE	FALSE	FALSE	FALSE	FALSE	FALSE	17.0388	57.8614	66.1551		FALSE	Cc1c(cn(n1)C)c2[nH]c3c(n2)c(c(cn3)Cl)c4cnn(c4)Cc5cccc(c5)C(=O)N6CCN(CC6)C	FALSE	MT
10898	5zan	-	A	Human	259	AurA			Other	RPLGKGKFGNVYLLALKVLQLRREVEIQSHLRPNILRLYGYYLILEYAPLGTVYRELQKYCHSKRVIHRDIKPENLLLIADFGWS	9A6	-	3320	0			in	in	2.85	8	0	60	0.792	2.092		TRUE	FALSE	FALSE	FALSE	FALSE	FALSE	FALSE	FALSE	FALSE	FALSE	FALSE	FALSE	FALSE	FALSE	FALSE	17.3992	58.7813	63.4111		FALSE	Cc1cc(n[nH]1)Nc2c3ccc(cc3nc(n2)/C=C/c4ccccc4)N5CCN(CC5)C	FALSE	MT
2055	2w1f	-	A	Human	259	AurA			Other	RPLGKGKFGNVYLLALKVLQLRREVEIQSHLRPNILRLYGYYLILEYAPLGTVYRELQKYCHSKRVIHRDIKPENLLLIADFGWS	L0F	-	569	0			in	in	2.85	8	0	0	0.788	2.093		TRUE	FALSE	FALSE	FALSE	FALSE	FALSE	FALSE	FALSE	FALSE	FALSE	FALSE	FALSE	FALSE	FALSE	FALSE	17.3847	59.2004	78.5921		FALSE	c1ccc(cc1)C(=O)Nc2c[nH]nc2c3[nH]c4ccccc4n3	FALSE	MT
3293	4mne	A	A	Human	383	MAP2K1			STE	SELGAGNGGVVFKMARKLIQIIRELQVLHECNPYIVGFYGASICMEHMDGGSLDQVLKKLREKHKIMHRDVKPSNILVLCDFGVS	ACP	-	160	0			in	out	2.85	8	0	0	0.835	2.222		TRUE	TRUE	TRUE	FALSE	FALSE	FALSE	TRUE	TRUE	FALSE	FALSE	FALSE	FALSE	FALSE	FALSE	FALSE	14.593	49.0467	44.1127		FALSE	c1nc(c2c(n1)n(cn2)[C@H]3[C@@H]([C@@H]([C@H](O3)CO[P@@](=O)(O)O[P@](=O)(CP(=O)(O)O)O)O)O)N	FALSE	MT
6815	5dt4	-	A	Human	259	AurA			Other	RPLGKGKFGNVYLLALKVLQLRREVEIQSHLRPNILRLYGYYLILEYAPLGTVYRELQKYCHSKRVIHRDIKPENLLLIADFGWS	ATP	5DN	63	2166			in	in	2.86	8	0	0	0.78	2.09		TRUE	FALSE	FALSE	FALSE	TRUE	FALSE	FALSE	FALSE	FALSE	FALSE	FALSE	FALSE	FALSE	FALSE	FALSE	16.3346	56.8255	88.1845		FALSE	c1nc(c2c(n1)n(cn2)[C@H]3[C@@H]([C@@H]([C@H](O3)CO[P@@](=O)(O)O[P@](=O)(O)OP(=O)(O)O)O)O)N	FALSE
11574	6u2g	-	A	Human	383	MAP2K1			STE	SELGAGNGGVVFKMARKLIQIIRELQVLHECNPYIVGFYGASICMEHMDGGSLDQVLKKLREKHKIMHRDVKPSNILVLCDFGVS	ACP	-	160	0			in	out	2.89	8	0	0	0.833	2.201		TRUE	FALSE	FALSE	FALSE	FALSE	FALSE	FALSE	FALSE	FALSE	FALSE	FALSE	FALSE	FALSE	FALSE	FALSE	14.5225	48.1488	49.3782		FALSE	c1nc(c2c(n1)n(cn2)[C@H]3[C@@H]([C@@H]([C@H](O3)CO[P@@](=O)(O)O[P@](=O)(CP(=O)(O)O)O)O)O)N	FALSE	MT
6603	5fd2	-	A	Human	509	BRAF			TKL	QRIGSGSFGTVYKVAVKMLAFKNEVGVLRKTRVNILLFMGYAIVTQWCEGSSLYHHLHIYLHAKSIIHRDLKSNNIFLIGDFGLA	5XJ	-	2099	0			in	out	2.89	8	0	0	0.815	2.141		TRUE	TRUE	TRUE	TRUE	FALSE	TRUE	TRUE	FALSE	TRUE	FALSE	FALSE	FALSE	FALSE	FALSE	FALSE	15.9566	51.1556	37.5256		FALSE	CN(C)S(=O)(=O)Nc1ccc(c(c1F)Nc2c(cccn2)c3c4c(nc[nH]4)ncn3)F	FALSE	MT
6814	4zts	-	A	Human	259	AurA			Other	RPLGKGKFGNVYLLALKVLQLRREVEIQSHLRPNILRLYGYYLILEYAPLGTVYRELQKYCHSKRVIHRDIKPENLLLIADFGWS	4RK	-	2169	0			out-like	in	2.9	8	0	32	0.88	2.141		TRUE	TRUE	TRUE	FALSE	FALSE	TRUE	TRUE	FALSE	FALSE	FALSE	FALSE	FALSE	FALSE	FALSE	FALSE	16.5959	56.9647	92.3049		FALSE	CCc1ccc(cc1)/N=C\2/N(C(=O)/C(=C/c3ccnc(c3)Nc4ccc(cc4)c5[nH]nnn5)/S2)C	FALSE	MT
2042	3uoj	-	A	Human	259	AurA			Other	RPLGKGKFGNVYLLALKVLQLRREVEIQSHLRPNILRLYGYYLILEYAPLGTVYRELQKYCHSKRVIHRDIKPENLLLIADFGWS	0C5	-	535	0			out-like	in	2.9	8	0	0	0.923	2.168		TRUE	FALSE	FALSE	TRUE	FALSE	FALSE	FALSE	FALSE	FALSE	FALSE	FALSE	FALSE	FALSE	FALSE	FALSE	17.4648	60.1617	52.7244		FALSE	c1ccc(c(c1)C#N)Nc2ccnc(n2)Nc3ccc(cc3)C(=O)O	FALSE	MT
2034	3r22	-	A	Human	259	AurA			Other	RPLGKGKFGNVYLLALKVLQLRREVEIQSHLRPNILRLYGYYLILEYAPLGTVYRELQKYCHSKRVIHRDIKPENLLLIADFGWS	D37	-	559	0			out-like	in	2.9	8	0	24	0.859	2.114		TRUE	FALSE	FALSE	FALSE	FALSE	FALSE	FALSE	FALSE	FALSE	FALSE	FALSE	FALSE	FALSE	FALSE	FALSE	17.5881	58.5716	69.6289		FALSE	CS(=O)(=O)Nc1ccc(cn1)Nc2ncc3cnn(c3n2)C4CCCCCC4	FALSE	MT
1954	2xru	-	A	Human	259	AurA			Other	RPLGKGKFGNVYLLALKVLQLRREVEIQSHLRPNILRLYGYYLILEYAPLGTVYRELQKYCHSKRVIHRDIKPENLLLIADFGWS	400	-	517	0			in	in	2.9	8	0	0	0.798	2.094		TRUE	FALSE	FALSE	FALSE	TRUE	FALSE	FALSE	FALSE	FALSE	FALSE	FALSE	FALSE	FALSE	FALSE	FALSE	17.7541	60.9581	54.9974		FALSE	CC[C@H](c1ccccc1)NC(=O)c2cc3c(s2)c(n[nH]3)NC(=O)c4ccc(cc4)N5CCN(CC5)C	FALSE	MT
8305	5obj	-	A	Human	259	AurA			Other	RPLGKGKFGNVYLLALKVLQLRREVEIQSHLRPNILRLYGYYLILEYAPLGTVYRELQKYCHSKRVIHRDIKPENLLLIADFGWS	ATP	9QK	63	2845			in	in	2.9	8	0	0	0.792	2.091		TRUE	FALSE	FALSE	FALSE	TRUE	FALSE	FALSE	FALSE	FALSE	FALSE	FALSE	FALSE	FALSE	FALSE	FALSE	16.3831	56.996	88.9945		FALSE	c1nc(c2c(n1)n(cn2)[C@H]3[C@@H]([C@@H]([C@H](O3)CO[P@@](=O)(O)O[P@](=O)(O)OP(=O)(O)O)O)O)N	FALSE
3677	3tjd	-	A	Human	436	JAK2			TK	QQLGKGNFGSVEMVAVKKLDFEREIEILKSLQDNIVKYKGVKLIMEYLPYGSLRDYLQKYLGTKRYIHRDLATRNILVIGDFGLT	6TP	-	1106	0			in	in	2.9	8	0	0	0.782	2.106		TRUE	FALSE	FALSE	FALSE	TRUE	FALSE	FALSE	FALSE	FALSE	FALSE	FALSE	FALSE	FALSE	FALSE	FALSE	15.1797	48.6586	42.2706		FALSE	CC(C)(C)NS(=O)(=O)c1ccc(cc1)c2cc3c(s2)c(cnc3N)C(=O)NC	FALSE	MT
1970	3h0z	-	A	Human	259	AurA			Other	RPLGKGKFGNVYLLALKVLQLRREVEIQSHLRPNILRLYGYYLILEYAPLGTVYRELQKYCHSKRVIHRDIKPENLLLIADFGWS	45B	-	528	0			in	in	2.92	8	0	0	0.82	2.128		TRUE	FALSE	FALSE	FALSE	FALSE	FALSE	FALSE	FALSE	FALSE	FALSE	FALSE	FALSE	FALSE	FALSE	FALSE	17.1373	58.4199	29.1297		FALSE	CC(=O)N1CCN(CC1)C(=O)Cc2ccc(cc2)Nc3ncc(c(n3)Nc4ccc(cc4)C(=O)Nc5ccccc5Cl)F	FALSE	MT
6300	5bx0	-	A	Human	383	MAP2K1			STE	SELGAGNGGVVFKMARKLIQIIRELQVLHECNPYIVGFYGASICMEHMDGGSLDQVLKKLREKHKIMHRDVKPSNILVLCDFGVS	4W5	-	1972	0			in	out	2.93	8	0	0	0.822	2.214		TRUE	FALSE	FALSE	FALSE	FALSE	FALSE	FALSE	FALSE	FALSE	FALSE	FALSE	FALSE	FALSE	FALSE	FALSE	15.0517	51.0275	77.1149		FALSE	CCOC(=O)c1ccc2c(c1)c[nH]n2	FALSE	MT
8565	5tur	-	A	Human	160	PIM1			CAMK	PLLGSGGFGSVYSVAIKHVRVPMEVVLLKKVSSGVIRLLDWVLILERPEVQDLFDFITEHCHNCGVLHRDIKDENILILIDFGSG	7LK	-	2905	0			in	in	2.95	8	0	0	0.809	2.135		TRUE	FALSE	FALSE	FALSE	FALSE	FALSE	FALSE	FALSE	FALSE	FALSE	FALSE	FALSE	FALSE	FALSE	FALSE	16.2658	53.0106	42.2224		FALSE	Cn1c(cc2c1nccc2C#N)c3ccc(cc3)N4CCNCC4	FALSE	NT
2054	3uok	-	A	Human	259	AurA			Other	RPLGKGKFGNVYLLALKVLQLRREVEIQSHLRPNILRLYGYYLILEYAPLGTVYRELQKYCHSKRVIHRDIKPENLLLIADFGWS	0C6	-	566	0			out-like	in	2.95	8	0	0	0.938	2.169		TRUE	FALSE	FALSE	TRUE	FALSE	FALSE	FALSE	FALSE	FALSE	FALSE	FALSE	FALSE	FALSE	FALSE	FALSE	17.7357	60.6768	59.4474		FALSE	c1ccc(c(c1)Nc2c(cnc(n2)Nc3ccc(cc3)C(=O)O)F)Cl	FALSE	MT
2011	2w1d	-	A	Human	259	AurA			Other	RPLGKGKFGNVYLLALKVLQLRREVEIQSHLRPNILRLYGYYLILEYAPLGTVYRELQKYCHSKRVIHRDIKPENLLLIADFGWS	L0D	-	553	0			in	in	2.97	8	0	0	0.789	2.096		TRUE	FALSE	FALSE	FALSE	FALSE	FALSE	FALSE	FALSE	FALSE	FALSE	FALSE	FALSE	FALSE	FALSE	FALSE	17.5294	59.3734	70.7812		FALSE	c1ccc2c(c1)[nH]c(n2)c3cc[nH]n3	FALSE	MT
6807	5dos	-	A	Human	259	AurA			Other	RPLGKGKFGNVYLLALKVLQLRREVEIQSHLRPNILRLYGYYLILEYAPLGTVYRELQKYCHSKRVIHRDIKPENLLLIADFGWS	ATP	5DN	63	2166			in	in	2.98	8	0	0	0.779	2.091		TRUE	FALSE	FALSE	FALSE	TRUE	FALSE	FALSE	FALSE	FALSE	FALSE	FALSE	FALSE	FALSE	FALSE	FALSE	16.4792	57.3169	89.2517		FALSE	c1nc(c2c(n1)n(cn2)[C@H]3[C@@H]([C@@H]([C@H](O3)CO[P@@](=O)(O)O[P@](=O)(O)OP(=O)(O)O)O)O)N	FALSE
6801	4zs0	-	A	Human	259	AurA			Other	RPLGKGKFGNVYLLALKVLQLRREVEIQSHLRPNILRLYGYYLILEYAPLGTVYRELQKYCHSKRVIHRDIKPENLLLIADFGWS	4QV	-	2165	0			in	in	3	8	0	34	0.781	2.088		TRUE	FALSE	FALSE	FALSE	FALSE	FALSE	FALSE	FALSE	FALSE	FALSE	FALSE	FALSE	FALSE	FALSE	FALSE	17.0621	59.0983	71.3921		FALSE	c1ccc2c(c1)[nH]c(n2)N3c4ccc(cc4NC3=O)O	FALSE	MT
2001	2j50	-	A	Human	259	AurA			Other	RPLGKGKFGNVYLLALKVLQLRREVEIQSHLRPNILRLYGYYLILEYAPLGTVYRELQKYCHSKRVIHRDIKPENLLLIADFGWS	627	-	287	0			out-like	in	3	8	0	0	0.87	2.138		TRUE	FALSE	FALSE	TRUE	FALSE	FALSE	FALSE	FALSE	FALSE	FALSE	FALSE	FALSE	FALSE	FALSE	FALSE	18.0556	60.7241	86.3586		FALSE	CN1CCN(CC1)c2ccc(cc2)C(=O)Nc3c4c([nH]n3)CN(C4)C(=O)[C@@H](c5ccccc5)OC	FALSE	MT
9442	6ayd	A	A	Human	160	PIM1			CAMK	PLLGSGGFGSVYSVAIKHVRVPMEVVLLKKVSSGVIRLLDWVLILERPEVQDLFDFITEHCHNCGVLHRDIKDENILILIDFGSG	C2J	-	2986	0			in	in	3	8	0	0	0.807	2.15		TRUE	TRUE	TRUE	FALSE	FALSE	FALSE	TRUE	FALSE	FALSE	FALSE	FALSE	FALSE	FALSE	FALSE	FALSE	14.7873	49.7889	39.0951		FALSE	c1cc(ccc1c2ccc3c(c2)n[nH]c3NC(=O)C4CC4)O	FALSE	MT
6516	5hie	A	A	Human	509	BRAF			TKL	QRIGSGSFGTVYKVAVKMLAFKNEVGVLRKTRVNILLFMGYAIVTQWCEGSSLYHHLHIYLHAKSIIHRDLKSNNIFLIGDFGLA	P06	-	1926	0			in	out	3	8	0	0	0.82	2.205		TRUE	TRUE	TRUE	TRUE	FALSE	FALSE	TRUE	TRUE	TRUE	FALSE	FALSE	FALSE	FALSE	FALSE	FALSE	13.7429	45.7563	59.2937		FALSE	CC(C)(C)c1nc(c(s1)c2ccnc(n2)N)c3cccc(c3F)NS(=O)(=O)c4c(cccc4F)F	FALSE	MT
6288	5c1q	-	B	Human	160	PIM1			CAMK	PLLGSGGFGSVYSVAIKHVRVPMEVVLLKKVSSGVIRLLDWVLILERPEVQDLFDFITEHCHNCGVLHRDIKDENILILIDFGSG	4YK	-	1970	0			in	in	3	8	0	0	0.812	2.133		TRUE	FALSE	FALSE	FALSE	FALSE	FALSE	FALSE	FALSE	FALSE	FALSE	FALSE	FALSE	FALSE	FALSE	FALSE	17.3197	56.2611	41.6784		FALSE	COc1ccc-2c(c1)NC(=O)c3c2c4ccccc4s3	FALSE	MT
2364	4rpv	-	A	Human	160	PIM1			CAMK	PLLGSGGFGSVYSVAIKHVRVPMEVVLLKKVSSGVIRLLDWVLILERPEVQDLFDFITEHCHNCGVLHRDIKDENILILIDFGSG	3UR	-	692	0			in	in	3.05	8	0	0	0.804	2.131		TRUE	FALSE	FALSE	FALSE	FALSE	FALSE	FALSE	FALSE	FALSE	FALSE	FALSE	FALSE	FALSE	FALSE	FALSE	16.8948	56.0614	41.3933		FALSE	c1cc(c(c(c1)F)c2ccc3c(c2)c([nH]n3)c4cncc(n4)N5CCC[C@@H](C5)N)F	FALSE	MT
2052	3nrm	-	A	Human	259	AurA			Other	RPLGKGKFGNVYLLALKVLQLRREVEIQSHLRPNILRLYGYYLILEYAPLGTVYRELQKYCHSKRVIHRDIKPENLLLIADFGWS	NRM	-	568	0			in	in	3.05	8	0	0	0.787	2.088		TRUE	FALSE	FALSE	FALSE	FALSE	FALSE	FALSE	FALSE	FALSE	FALSE	FALSE	FALSE	FALSE	FALSE	FALSE	17.0408	58.8977	75.8884		FALSE	Cc1cc(sn1)Nc2c3ncc(n3ccn2)c4c[nH]nc4	FALSE	MT
2043	4ded	-	A	Human	259	AurA			Other	RPLGKGKFGNVYLLALKVLQLRREVEIQSHLRPNILRLYGYYLILEYAPLGTVYRELQKYCHSKRVIHRDIKPENLLLIADFGWS	NHU	-	564	0			in	in	3.05	8	0	0	0.783	2.113		TRUE	FALSE	FALSE	FALSE	FALSE	FALSE	FALSE	FALSE	FALSE	FALSE	FALSE	FALSE	FALSE	FALSE	FALSE	19.0023	64.1434	42.7422		FALSE	c1ccc(c(c1)C(=O)N)Nc2ccnc(n2)Nc3ccc(cc3)C(=O)N	FALSE	MT
2025	3up7	-	A	Human	259	AurA			Other	RPLGKGKFGNVYLLALKVLQLRREVEIQSHLRPNILRLYGYYLILEYAPLGTVYRELQKYCHSKRVIHRDIKPENLLLIADFGWS	0C9	-	555	0			in	in	3.05	8	0	0	0.783	2.102		TRUE	FALSE	FALSE	FALSE	FALSE	FALSE	FALSE	FALSE	FALSE	FALSE	FALSE	FALSE	FALSE	FALSE	FALSE	18.6118	62.9466	50.2742		FALSE	c1ccc(c(c1)C(=O)O)Nc2ccnc(n2)Nc3ccc(cc3)C(=O)O	FALSE	MT
13528	7m0w	-	A	Human	509	BRAF			TKL	QRIGSGSFGTVYKVAVKMLAFKNEVGVLRKTRVNILLFMGYAIVTQWCEGSSLYHHLHIYLHAKSIIHRDLKSNNIFLIGDFGLA	ANP	-	64	0			in	out	3.09	8	0	0	0.87	2.181		TRUE	FALSE	FALSE	FALSE	FALSE	FALSE	FALSE	FALSE	FALSE	FALSE	FALSE	FALSE	FALSE	FALSE	FALSE	13.7962	48.4972	46.6608		FALSE	c1nc(c2c(n1)n(cn2)[C@H]3[C@@H]([C@@H]([C@H](O3)CO[P@](=O)(O)O[P@@](=O)(NP(=O)(O)O)O)O)O)N	FALSE
13023	6v30	-	A	Human	509	BRAF			TKL	QRIGSGSFGTVYKVAVKMLAFKNEVGVLRKTRVNILLFMGYAIVTQWCEGSSLYHHLHIYLHAKSIIHRDLKSNNIFLIGDFGLA	ANP	-	64	0			in	out	3.09	8	0	0	0.87	2.181		TRUE	FALSE	FALSE	FALSE	FALSE	FALSE	FALSE	FALSE	FALSE	FALSE	FALSE	FALSE	FALSE	FALSE	FALSE	13.7722	48.5824	46.2217		FALSE	c1nc(c2c(n1)n(cn2)[C@H]3[C@@H]([C@@H]([C@H](O3)CO[P@](=O)(O)O[P@@](=O)(NP(=O)(O)O)O)O)O)N	FALSE
6011	5aad	-	A	Human	259	AurA			Other	RPLGKGKFGNVYLLALKVLQLRREVEIQSHLRPNILRLYGYYLILEYAPLGTVYRELQKYCHSKRVIHRDIKPENLLLIADFGWS	5GX	-	1853	0			in	in	3.1	8	0	44	0.786	2.086		TRUE	FALSE	FALSE	FALSE	TRUE	FALSE	FALSE	FALSE	FALSE	FALSE	FALSE	FALSE	FALSE	FALSE	FALSE	16.7175	56.9033	60.3377		FALSE	Cc1c(cn(n1)C)c2[nH]c3c(n2)c(c(cn3)Cl)c4cnn(c4)Cc5ccccc5	FALSE	MT
2435	2xj0	A	A	Human	160	PIM1			CAMK	PLLGSGGFGSVYSVAIKHVRVPMEVVLLKKVSSGVIRLLDWVLILERPEVQDLFDFITEHCHNCGVLHRDIKDENILILIDFGSG	XJ0	-	710	0			in	in	3.1	8	0	0	0.806	2.146		TRUE	FALSE	FALSE	FALSE	FALSE	FALSE	FALSE	FALSE	FALSE	FALSE	FALSE	FALSE	FALSE	FALSE	FALSE	15.7094	51.2156	39.0196		FALSE	c1c(cnc(n1)N)\C=C\C(=O)O	FALSE	MT
6012	5aae	-	A	Human	259	AurA			Other	RPLGKGKFGNVYLLALKVLQLRREVEIQSHLRPNILRLYGYYLILEYAPLGTVYRELQKYCHSKRVIHRDIKPENLLLIADFGWS	7HD	-	1854	0			in	in	3.11	8	0	43	0.789	2.094		TRUE	FALSE	FALSE	FALSE	TRUE	FALSE	FALSE	FALSE	FALSE	FALSE	FALSE	FALSE	FALSE	FALSE	FALSE	17.5815	58.5573	46.0966		FALSE	Cc1cc(no1)Cn2cc(cn2)c3c(cnc4c3[nH]c(n4)c5cn(nc5C)C)Cl	FALSE	MT
13521	7m0z	-	A	Human	509	BRAF			TKL	QRIGSGSFGTVYKVAVKMLAFKNEVGVLRKTRVNILLFMGYAIVTQWCEGSSLYHHLHIYLHAKSIIHRDLKSNNIFLIGDFGLA	ANP	-	64	0			in	out	3.12	8	0	0	0.868	2.18		TRUE	FALSE	FALSE	FALSE	FALSE	FALSE	FALSE	FALSE	FALSE	FALSE	FALSE	FALSE	FALSE	FALSE	FALSE	13.8341	48.4041	45.8669		FALSE	c1nc(c2c(n1)n(cn2)[C@H]3[C@@H]([C@@H]([C@H](O3)CO[P@](=O)(O)O[P@@](=O)(NP(=O)(O)O)O)O)O)N	FALSE
13026	6v2w	A	A	Human	509	BRAF			TKL	QRIGSGSFGTVYKVAVKMLAFKNEVGVLRKTRVNILLFMGYAIVTQWCEGSSLYHHLHIYLHAKSIIHRDLKSNNIFLIGDFGLA	ANP	-	64	0			in	out	3.12	8	0	0	0.871	2.178		TRUE	FALSE	FALSE	FALSE	FALSE	FALSE	FALSE	FALSE	FALSE	FALSE	FALSE	FALSE	FALSE	FALSE	FALSE	13.8209	48.8733	45.0626		FALSE	c1nc(c2c(n1)n(cn2)[C@H]3[C@@H]([C@@H]([C@H](O3)CO[P@](=O)(O)O[P@@](=O)(NP(=O)(O)O)O)O)O)N	FALSE	MT
13526	7m0v	A	A	Human	509	BRAF			TKL	QRIGSGSFGTVYKVAVKMLAFKNEVGVLRKTRVNILLFMGYAIVTQWCEGSSLYHHLHIYLHAKSIIHRDLKSNNIFLIGDFGLA	ANP	-	64	0			in	out	3.16	8	0	0	0.864	2.178		TRUE	FALSE	FALSE	FALSE	FALSE	FALSE	FALSE	FALSE	FALSE	FALSE	FALSE	FALSE	FALSE	FALSE	FALSE	13.4363	47.326	45.2205		FALSE	c1nc(c2c(n1)n(cn2)[C@H]3[C@@H]([C@@H]([C@H](O3)CO[P@](=O)(O)O[P@@](=O)(NP(=O)(O)O)O)O)O)N	FALSE
13028	6v2z	A	A	Human	509	BRAF			TKL	QRIGSGSFGTVYKVAVKMLAFKNEVGVLRKTRVNILLFMGYAIVTQWCEGSSLYHHLHIYLHAKSIIHRDLKSNNIFLIGDFGLA	ANP	-	64	0			in	out	3.16	8	0	0	0.867	2.179		TRUE	FALSE	FALSE	FALSE	FALSE	FALSE	FALSE	FALSE	FALSE	FALSE	FALSE	FALSE	FALSE	FALSE	FALSE	13.5632	47.84	46.1562		FALSE	c1nc(c2c(n1)n(cn2)[C@H]3[C@@H]([C@@H]([C@H](O3)CO[P@](=O)(O)O[P@@](=O)(NP(=O)(O)O)O)O)O)N	FALSE
5602	4o27	-	B	Human	380	MST3			STE	EKIGKGSFGEVFKVAIKIIDIQQEITVLSQCDPYVTKYYGSWIIMEYLGGGSALDLLEPYLHSEKKIHRDIKAANVLLLADFGVA	ADP	-	26	0			in	in	3.19	8	0	20	0.793	2.085		TRUE	FALSE	FALSE	FALSE	TRUE	FALSE	FALSE	FALSE	FALSE	FALSE	FALSE	FALSE	FALSE	FALSE	FALSE	16.8172	55.8681	56.8006		FALSE	c1nc(c2c(n1)n(cn2)[C@H]3[C@@H]([C@@H]([C@H](O3)CO[P@](=O)(O)OP(=O)(O)O)O)O)N	FALSE
3128	3skc	-	B	Human	509	BRAF			TKL	QRIGSGSFGTVYKVAVKMLAFKNEVGVLRKTRVNILLFMGYAIVTQWCEGSSLYHHLHIYLHAKSIIHRDLKSNNIFLIGDFGLA	BR2	-	947	0			in	out	3.2	8	0	0	0.81	2.134		TRUE	TRUE	TRUE	FALSE	FALSE	TRUE	TRUE	TRUE	TRUE	FALSE	FALSE	FALSE	FALSE	FALSE	FALSE	17.1463	55.9996	30.5078		FALSE	COC1=NN=C2C1=CC(C=N2)NC(=O)c3c(ccc(c3F)NS(=O)(=O)c4ccccc4)F	FALSE	MT
3112	4ehe	-	A	Human	509	BRAF			TKL	QRIGSGSFGTVYKVAVKMLAFKNEVGVLRKTRVNILLFMGYAIVTQWCEGSSLYHHLHIYLHAKSIIHRDLKSNNIFLIGDFGLA	RI8	-	939	0			in	out	3.3	8	0	0	0.819	2.145		TRUE	TRUE	TRUE	FALSE	FALSE	TRUE	TRUE	TRUE	TRUE	FALSE	FALSE	FALSE	FALSE	FALSE	FALSE	16.9636	53.6371	44.212		FALSE	CCCS(=O)(=O)Nc1ccc(c(c1F)NC(=O)c2csc3c2ncnc3N)F	FALSE	MT
3080	3tv6	-	A	Human	509	BRAF			TKL	QRIGSGSFGTVYKVAVKMLAFKNEVGVLRKTRVNILLFMGYAIVTQWCEGSSLYHHLHIYLHAKSIIHRDLKSNNIFLIGDFGLA	B0R	-	938	0			in	out	3.3	8	0	0	0.816	2.141		TRUE	TRUE	TRUE	FALSE	FALSE	TRUE	TRUE	TRUE	TRUE	FALSE	FALSE	FALSE	FALSE	FALSE	FALSE	15.897	50.9713	38.0998		FALSE	CCCS(=O)(=O)Nc1ccc(c(c1F)C(=O)Nc2cc3c([nH]nc3nc2)OC)F	FALSE	MT
2079	2x6e	-	A	Human	259	AurA			Other	RPLGKGKFGNVYLLALKVLQLRREVEIQSHLRPNILRLYGYYLILEYAPLGTVYRELQKYCHSKRVIHRDIKPENLLLIADFGWS	YM4	-	576	0			in	in	3.35	8	0	26	0.787	2.087		TRUE	FALSE	FALSE	FALSE	TRUE	FALSE	FALSE	FALSE	FALSE	FALSE	FALSE	FALSE	FALSE	FALSE	FALSE	17.6031	60.3619	59.0775		FALSE	Cc1cc(no1)CN2CCN(CC2)c3c(cnc4c3[nH]c(n4)c5ccc(cc5)N6CCN(CC6)C)Br	FALSE	MT
3094	4pp7	-	A	Human	509	BRAF			TKL	QRIGSGSFGTVYKVAVKMLAFKNEVGVLRKTRVNILLFMGYAIVTQWCEGSSLYHHLHIYLHAKSIIHRDLKSNNIFLIGDFGLA	2VX	-	945	0			in	out	3.4	8	0	0	0.815	2.137		TRUE	TRUE	FALSE	TRUE	FALSE	TRUE	TRUE	TRUE	TRUE	FALSE	FALSE	FALSE	FALSE	FALSE	FALSE	16.2284	52.2039	36.2693		FALSE	CCCS(=O)(=O)Nc1ccc(c(c1F)N(C)c2ccc3c(c2)C(=O)N(C=N3)C)F	FALSE	MT
3133	3tv4	-	B	Human	509	BRAF			TKL	QRIGSGSFGTVYKVAVKMLAFKNEVGVLRKTRVNILLFMGYAIVTQWCEGSSLYHHLHIYLHAKSIIHRDLKSNNIFLIGDFGLA	TV4	-	925	0			in	out	3.4	8	0	0	0.822	2.142		TRUE	TRUE	TRUE	FALSE	FALSE	TRUE	TRUE	TRUE	TRUE	FALSE	FALSE	FALSE	FALSE	FALSE	FALSE	17.1724	56.427	36.9746		FALSE	CCCS(=O)(=O)Nc1ccc(c(c1F)C(=O)Nc2cc(c(nc2)N)Br)F	FALSE	MT
13520	7m0y	-	A	Human	509	BRAF			TKL	QRIGSGSFGTVYKVAVKMLAFKNEVGVLRKTRVNILLFMGYAIVTQWCEGSSLYHHLHIYLHAKSIIHRDLKSNNIFLIGDFGLA	ANP	-	64	0			in	out	3.45	8	0	0	0.873	2.182		TRUE	FALSE	FALSE	FALSE	FALSE	FALSE	FALSE	FALSE	FALSE	FALSE	FALSE	FALSE	FALSE	FALSE	FALSE	13.7737	48.4179	43.7892		FALSE	c1nc(c2c(n1)n(cn2)[C@H]3[C@@H]([C@@H]([C@H](O3)CO[P@](=O)(O)O[P@@](=O)(NP(=O)(O)O)O)O)O)N	FALSE
13024	6v2y	-	A	Human	509	BRAF			TKL	QRIGSGSFGTVYKVAVKMLAFKNEVGVLRKTRVNILLFMGYAIVTQWCEGSSLYHHLHIYLHAKSIIHRDLKSNNIFLIGDFGLA	ANP	-	64	0			in	out	3.451	8	0	0	0.873	2.182		TRUE	FALSE	FALSE	FALSE	FALSE	FALSE	FALSE	FALSE	FALSE	FALSE	FALSE	FALSE	FALSE	FALSE	FALSE	13.7744	48.422	43.7853		FALSE	c1nc(c2c(n1)n(cn2)[C@H]3[C@@H]([C@@H]([C@H](O3)CO[P@](=O)(O)O[P@@](=O)(NP(=O)(O)O)O)O)O)N	FALSE
3064	4ehg	-	A	Human	509	BRAF			TKL	QRIGSGSFGTVYKVAVKMLAFKNEVGVLRKTRVNILLFMGYAIVTQWCEGSSLYHHLHIYLHAKSIIHRDLKSNNIFLIGDFGLA	RI9	-	930	0			in	out	3.5	8	0	0	0.813	2.137		TRUE	TRUE	TRUE	FALSE	FALSE	TRUE	TRUE	TRUE	TRUE	FALSE	FALSE	FALSE	FALSE	FALSE	FALSE	14.8376	49.5285	64.3639		FALSE	CCCS(=O)(=O)Nc1ccc(c(c1F)NC(=O)Nc2cc(ncn2)NCCO)F	FALSE	MT
5942	4ntt	-	A	Mouse	905	PKACa			AGC	KTLGTGSFGRVMLYAMKILHTLNEKRILQAVNPFLVKLEFSYMVMEYVAGGEMFSHLRRYLHSLDLIYRDLKPENLLIVTDFGFA	ADP	-	26	0			in	in	3.5	8	0	27	0.794	2.108		TRUE	FALSE	FALSE	FALSE	TRUE	FALSE	FALSE	FALSE	FALSE	FALSE	FALSE	FALSE	FALSE	FALSE	FALSE	19.3314	64.8497	84.4513		FALSE	c1nc(c2c(n1)n(cn2)[C@H]3[C@@H]([C@@H]([C@H](O3)CO[P@](=O)(O)OP(=O)(O)O)O)O)N	FALSE	MT
3090	4mbj	-	A	Human	509	BRAF			TKL	QRIGSGSFGTVYKVAVKMLAFKNEVGVLRKTRVNILLFMGYAIVTQWCEGSSLYHHLHIYLHAKSIIHRDLKSNNIFLIGDFGLA	DFS	-	927	0			in	out	3.6	8	0	0	0.818	2.14		TRUE	TRUE	TRUE	FALSE	FALSE	FALSE	TRUE	TRUE	TRUE	FALSE	FALSE	FALSE	FALSE	FALSE	FALSE	16.6002	53.7575	31.6273		FALSE	CCCS(=O)(=O)Nc1ccc(c(c1F)C(=O)Nc2cc3c(nc2)nc[nH]3)F	FALSE	MT
3051	4e4x	-	A	Human	509	BRAF			TKL	QRIGSGSFGTVYKVAVKMLAFKNEVGVLRKTRVNILLFMGYAIVTQWCEGSSLYHHLHIYLHAKSIIHRDLKSNNIFLIGDFGLA	T1Q	-	923	0			in	out	3.6	8	0	0	0.826	2.142		TRUE	TRUE	TRUE	FALSE	FALSE	TRUE	TRUE	TRUE	FALSE	FALSE	FALSE	FALSE	FALSE	FALSE	FALSE	17.204	55.376	34.3729		FALSE	CCCS(=O)(=O)Nc1ccc(c(c1F)C2=Cc3cnc(nc3N(C2=O)C)NCCCO)F	FALSE	MT
11316	6e21	A	A	Mouse	905	PKACa			AGC	KTLGTGSFGRVMLYAMKILHTLNEKRILQAVNPFLVKLEFSYMVMEYVAGGEMFSHLRRYLHSLDLIYRDLKPENLLIVTDFGFA	ADP	-	26	0			in	in		8	0	0	0.776	2.087		TRUE	FALSE	FALSE	FALSE	TRUE	FALSE	FALSE	FALSE	FALSE	FALSE	FALSE	FALSE	FALSE	FALSE	FALSE	17.2885	56.1817	66.5378		FALSE	c1nc(c2c(n1)n(cn2)[C@H]3[C@@H]([C@@H]([C@H](O3)CO[P@](=O)(O)OP(=O)(O)O)O)O)N	FALSE
11721	6q0j	A	C	Human	383	MAP2K1			STE	SELGAGNGGVVFKMARKLIQIIRELQVLHECNPYIVGFYGASICMEHMDGGSLDQVLKKLREKHKIMHRDVKPSNILVLCDFGVS	LCJ	-	3539	0			in	out		8	0	245	0.835	2.222		TRUE	TRUE	TRUE	FALSE	FALSE	FALSE	TRUE	TRUE	FALSE	FALSE	FALSE	FALSE	FALSE	FALSE	FALSE	14.5925	49.0473	44.0941		FALSE	c1cc(c(cc1I)F)Nc2c(ccc3n2cnc3)C(=O)NOCCO	FALSE
11715	6q0t	A	C	Human	383	MAP2K1			STE	SELGAGNGGVVFKMARKLIQIIRELQVLHECNPYIVGFYGASICMEHMDGGSLDQVLKKLREKHKIMHRDVKPSNILVLCDFGVS	LCJ	-	3539	0			in	out		8	0	245	0.835	2.222		TRUE	TRUE	TRUE	FALSE	FALSE	FALSE	TRUE	TRUE	FALSE	FALSE	FALSE	FALSE	FALSE	FALSE	FALSE	14.5924	49.0467	44.0856		FALSE	c1cc(c(cc1I)F)Nc2c(ccc3n2cnc3)C(=O)NOCCO	FALSE
11598	6pl2	-	A	Human	480	TRKA			TK	WELGEGAFGKVFLVAVKALDFQREAELLTMLQQHIVRFFGVLMVFEYMRHGDLNRFLRSYLAGLHFVHRDLATRNCLVIGDFGMS	OOM	-	3501	0			out	in	2.59	7.6	0	0	0.942	2.347		TRUE	TRUE	TRUE	FALSE	FALSE	FALSE	TRUE	FALSE	FALSE	FALSE	TRUE	FALSE	TRUE	FALSE	TRUE	19.1401	63.6056	52.562		FALSE	CC(C)(C)c1cc(n(n1)c2ccccc2)NC(=O)CSc3nnnn3c4ccc(cc4)O	FALSE	MT
2068	3w10	-	A	Human	259	AurA			Other	RPLGKGKFGNVYLLALKVLQLRREVEIQSHLRPNILRLYGYYLILEYAPLGTVYRELQKYCHSKRVIHRDIKPENLLLIADFGWS	RO9	-	572	0			in	in	2.7	7.6	0	0	0.989	2.194		TRUE	FALSE	FALSE	FALSE	FALSE	FALSE	FALSE	FALSE	FALSE	FALSE	FALSE	FALSE	FALSE	FALSE	FALSE	19.027	68.0049	66.7729		FALSE	Cc1cc(n[nH]1)Nc2cc3ccccc3c(n2)c4cccc(c4)OC	FALSE	MT
1972	3unz	-	A	Human	259	AurA			Other	RPLGKGKFGNVYLLALKVLQLRREVEIQSHLRPNILRLYGYYLILEYAPLGTVYRELQKYCHSKRVIHRDIKPENLLLIADFGWS	0BZ	-	530	0			out-like	in	2.8	7.6	0	0	0.951	2.178		TRUE	FALSE	FALSE	FALSE	FALSE	FALSE	FALSE	FALSE	FALSE	FALSE	FALSE	FALSE	FALSE	FALSE	FALSE	18.1566	62.5225	60.5057		FALSE	c1ccc(c(c1)Nc2ccnc(n2)Nc3ccc(cc3)C(=O)O)F	FALSE	MT
9873	6d1y	A	A	Human	480	TRKA			TK	WELGEGAFGKVFLVAVKALDFQREAELLTMLQQHIVRFFGVLMVFEYMRHGDLNRFLRSYLAGLHFVHRDLATRNCLVIGDFGMS	FQJ	-	3104	0			out	in	1.93	7.2	0	0	0.966	2.34		FALSE	FALSE	TRUE	FALSE	FALSE	FALSE	FALSE	FALSE	FALSE	FALSE	FALSE	FALSE	TRUE	FALSE	FALSE	19.3334	62.3285	49.7351		FALSE	Cc1cc(n(n1)c2ccccc2)NC(=O)c3ccc(cc3Cl)Cl	FALSE	MT
11174	6nss	A	A	Human	480	TRKA			TK	WELGEGAFGKVFLVAVKALDFQREAELLTMLQQHIVRFFGVLMVFEYMRHGDLNRFLRSYLAGLHFVHRDLATRNCLVIGDFGMS	L0M	-	3398	0			out	in	1.97	7.2	0	0	0.99	2.409		FALSE	FALSE	TRUE	FALSE	FALSE	FALSE	TRUE	TRUE	FALSE	FALSE	FALSE	FALSE	FALSE	FALSE	FALSE	19.4379	62.6932	51.3251		FALSE	Cc1c2nc(c(n2ccn1)NC(=O)CN3c4ccccc4Oc5c3cccc5)c6ccccc6	FALSE	HT
11722	6pl1	A	A	Human	480	TRKA			TK	WELGEGAFGKVFLVAVKALDFQREAELLTMLQQHIVRFFGVLMVFEYMRHGDLNRFLRSYLAGLHFVHRDLATRNCLVIGDFGMS	OOJ	-	3540	0			out	in	2.03	7.2	0	0	0.959	2.375		TRUE	TRUE	TRUE	FALSE	FALSE	FALSE	TRUE	FALSE	FALSE	FALSE	TRUE	FALSE	TRUE	FALSE	FALSE	18.734	61.1569	47.481		FALSE	CC1=CN2C(=NC(=CC2=O)CSc3nnc(s3)NC(=O)Nc4cccc(c4)C(F)(F)F)C=C1	FALSE	MT
12463	6pl4	A	A	Human	480	TRKA			TK	WELGEGAFGKVFLVAVKALDFQREAELLTMLQQHIVRFFGVLMVFEYMRHGDLNRFLRSYLAGLHFVHRDLATRNCLVIGDFGMS	OO7	-	3737	0			out	in	2.06	7.2	0	0	0.994	2.398		FALSE	FALSE	TRUE	FALSE	FALSE	FALSE	TRUE	FALSE	FALSE	TRUE	TRUE	FALSE	TRUE	FALSE	FALSE	19.4572	62.8252	46.364		FALSE	Cc1c2nc(c(n2ccn1)NC(=O)NCc3cc(ccc3OC(F)(F)F)COC)c4ccccc4	FALSE	MT
8185	5vam	A	A	Human	509	BRAF			TKL	QRIGSGSFGTVYKVAVKMLAFKNEVGVLRKTRVNILLFMGYAIVTQWCEGSSLYHHLHIYLHAKSIIHRDLKSNNIFLIGDFGLA	92J	-	2745	0			out	in	2.1	7.2	0	0	0.998	2.425		TRUE	TRUE	TRUE	FALSE	FALSE	TRUE	TRUE	FALSE	FALSE	FALSE	TRUE	FALSE	TRUE	FALSE	FALSE	18.8018	59.1417	40.3282		FALSE	Cc1c(cc(cn1)NC(=O)c2cccc(c2)C(F)(F)F)c3cc(c(nc3)OC4CCOCC4)N5CCOCC5	FALSE	HT
12002	6pmc	-	A	Human	480	TRKA			TK	WELGEGAFGKVFLVAVKALDFQREAELLTMLQQHIVRFFGVLMVFEYMRHGDLNRFLRSYLAGLHFVHRDLATRNCLVIGDFGMS	OQJ	-	3617	0			out	in	2.19	7.2	0	0	0.96	2.367		TRUE	TRUE	TRUE	FALSE	FALSE	FALSE	TRUE	FALSE	FALSE	FALSE	TRUE	FALSE	TRUE	FALSE	FALSE	18.8651	60.5113	47.4392		FALSE	COc1ccc(cc1NC(=O)Nc2ccc3c(c2)sc(n3)NC(=O)c4ccccc4)Cl	FALSE	MT
11172	6npt	-	A	Human	480	TRKA			TK	WELGEGAFGKVFLVAVKALDFQREAELLTMLQQHIVRFFGVLMVFEYMRHGDLNRFLRSYLAGLHFVHRDLATRNCLVIGDFGMS	KWY	-	3396	0			out	in	2.19	7.2	0	0	0.979	2.405		FALSE	FALSE	TRUE	FALSE	FALSE	FALSE	FALSE	FALSE	FALSE	FALSE	TRUE	FALSE	TRUE	FALSE	FALSE	19.351	62.9022	43.9975		FALSE	CC(C)(C)c1ccc(cc1)C(=O)Nc2cc(nn2c3ccccc3)c4ccccc4	FALSE	MT
7336	5kmk	-	A	Human	480	TRKA			TK	WELGEGAFGKVFLVAVKALDFQREAELLTMLQQHIVRFFGVLMVFEYMRHGDLNRFLRSYLAGLHFVHRDLATRNCLVIGDFGMS	6UG	-	2338	0			out	in	2.24	7.2	0	0	0.99	2.438		FALSE	FALSE	TRUE	FALSE	FALSE	FALSE	FALSE	TRUE	FALSE	FALSE	FALSE	FALSE	TRUE	FALSE	FALSE	19.4666	62.594	43.4205		FALSE	Cc1ccc(c(n1)c2ccc(cc2)F)NC(=O)c3ccc(cc3F)C(F)(F)F	FALSE	MT
11173	6nsp	A	A	Human	480	TRKA			TK	WELGEGAFGKVFLVAVKALDFQREAELLTMLQQHIVRFFGVLMVFEYMRHGDLNRFLRSYLAGLHFVHRDLATRNCLVIGDFGMS	L0P	-	3397	0			out	in	2.31	7.2	0	0	0.982	2.384		FALSE	FALSE	TRUE	FALSE	FALSE	FALSE	TRUE	FALSE	FALSE	FALSE	FALSE	FALSE	TRUE	FALSE	FALSE	19.1946	62.5865	49.1092		FALSE	Cc1cccn2c1nc(c2NC(=O)CN3c4ccccc4SCC3=O)c5ccccc5	FALSE	MT
12006	6pma	-	A	Human	480	TRKA			TK	WELGEGAFGKVFLVAVKALDFQREAELLTMLQQHIVRFFGVLMVFEYMRHGDLNRFLRSYLAGLHFVHRDLATRNCLVIGDFGMS	OQS	-	3618	0			out	in	2.53	7.2	0	0	0.966	2.4		TRUE	TRUE	TRUE	FALSE	FALSE	FALSE	TRUE	FALSE	FALSE	FALSE	TRUE	FALSE	TRUE	FALSE	FALSE	18.5459	60.9121	46.1816		FALSE	COc1ccc(cc1)n2c3c(cn2)C(=O)N(C=N3)CC(=O)Nc4cc(ccc4Cl)C(F)(F)F	FALSE	MT
3077	3idp	-	A	Human	509	BRAF			TKL	QRIGSGSFGTVYKVAVKMLAFKNEVGVLRKTRVNILLFMGYAIVTQWCEGSSLYHHLHIYLHAKSIIHRDLKSNNIFLIGDFGLA	L1E	-	937	0			out	in	2.7	7.2	0	0	1.03	2.423		TRUE	TRUE	TRUE	FALSE	FALSE	TRUE	TRUE	FALSE	FALSE	FALSE	TRUE	FALSE	FALSE	FALSE	FALSE	18.5638	58.2028	34.7091		FALSE	Cc1ccc2c(c1Nc3c(cccn3)c4c5c(nc[nH]5)ncn4)ccnc2Nc6ccc(cc6)Cl	FALSE	MT
3116	3ii5	-	A	Human	509	BRAF			TKL	QRIGSGSFGTVYKVAVKMLAFKNEVGVLRKTRVNILLFMGYAIVTQWCEGSSLYHHLHIYLHAKSIIHRDLKSNNIFLIGDFGLA	831	-	936	0			out	in	2.79	7.2	0	0	1.017	2.393		TRUE	TRUE	TRUE	FALSE	FALSE	FALSE	TRUE	FALSE	FALSE	FALSE	TRUE	FALSE	TRUE	FALSE	FALSE	19.0607	60.5508	35.006		FALSE	CN(C)Cc1ccc(cc1)c2cnn3c2nccc3c4cccc(c4)NC(=O)c5cccc(c5)C(F)(F)F	FALSE	MT
12001	6pmb	-	A	Human	480	TRKA			TK	WELGEGAFGKVFLVAVKALDFQREAELLTMLQQHIVRFFGVLMVFEYMRHGDLNRFLRSYLAGLHFVHRDLATRNCLVIGDFGMS	OQM	-	3616	0			out	in	2.81	7.2	0	0	0.992	2.434		TRUE	TRUE	TRUE	FALSE	FALSE	TRUE	TRUE	FALSE	FALSE	FALSE	TRUE	FALSE	TRUE	FALSE	FALSE	18.7249	62.1935	52.5111		FALSE	Cc1c(c(n2c(n1)nc(n2)c3cccnc3)C)CC(=O)Nc4cccc(c4)C(F)(F)F	FALSE	MT
3127	1uwh	-	A	Human	509	BRAF			TKL	QRIGSGSFGTVYKVAVKMLAFKNEVGVLRKTRVNILLFMGYAIVTQWCEGSSLYHHLHIYLHAKSIIHRDLKSNNIFLIGDFGLA	BAX	-	950	0			out	in	2.95	7.2	0	0	1.025	2.406		TRUE	TRUE	TRUE	FALSE	FALSE	FALSE	TRUE	FALSE	FALSE	FALSE	TRUE	FALSE	TRUE	FALSE	FALSE	18.1196	58.1523	31.347		FALSE	CNC(=O)c1cc(ccn1)Oc2ccc(cc2)NC(=O)Nc3ccc(c(c3)C(F)(F)F)Cl	FALSE	MT
11599	6pl3	A	A	Human	480	TRKA			TK	WELGEGAFGKVFLVAVKALDFQREAELLTMLQQHIVRFFGVLMVFEYMRHGDLNRFLRSYLAGLHFVHRDLATRNCLVIGDFGMS	OOD	-	3502	0			out	in	3	7.2	0	0	0.988	2.418		TRUE	TRUE	TRUE	FALSE	FALSE	FALSE	TRUE	FALSE	FALSE	FALSE	TRUE	FALSE	TRUE	FALSE	TRUE	18.8427	61.1662	46.1044		FALSE	CC(C)(C)c1cc(n(n1)c2ccccc2)NC(=O)COC(=O)c3ccc(cc3)n4cnnn4	FALSE	MT
3130	4g9r	-	A	Human	509	BRAF			TKL	QRIGSGSFGTVYKVAVKMLAFKNEVGVLRKTRVNILLFMGYAIVTQWCEGSSLYHHLHIYLHAKSIIHRDLKSNNIFLIGDFGLA	B1E	-	948	0			out	in	3.2	7.2	0	0	1.008	2.403		TRUE	TRUE	TRUE	FALSE	FALSE	TRUE	TRUE	FALSE	FALSE	FALSE	TRUE	FALSE	TRUE	FALSE	FALSE	18.0278	57.8033	38.228		FALSE	Cc1ccc(cc1Nc2ccc3c(c2)C(=O)N(C=N3)C)NC(=O)c4cccc(c4)C(C)(C)C#N	FALSE	MT
3084	4g9c	-	A	Human	509	BRAF			TKL	QRIGSGSFGTVYKVAVKMLAFKNEVGVLRKTRVNILLFMGYAIVTQWCEGSSLYHHLHIYLHAKSIIHRDLKSNNIFLIGDFGLA	0WP	-	932	0			out	in	3.5	7.2	0	0	1.041	2.482		TRUE	TRUE	TRUE	FALSE	FALSE	TRUE	TRUE	FALSE	FALSE	FALSE	TRUE	FALSE	TRUE	FALSE	FALSE	18.1526	61.5562	66.5254		FALSE	CC(C)(C#N)c1cccc(c1)C(=O)Nc2ccc(c(c2F)C(=O)Nc3cc4c([nH]nc4nc3)OC)F	FALSE	MT
3135	1uwj	-	A	Human	509	BRAF			TKL	QRIGSGSFGTVYKVAVKMLAFKNEVGVLRKTRVNILLFMGYAIVTQWCEGSSLYHHLHIYLHAKSIIHRDLKSNNIFLIGDFGLA	BAX	-	950	0			out	in	3.5	7.2	0	0	1.037	2.417		TRUE	TRUE	TRUE	FALSE	FALSE	FALSE	TRUE	FALSE	FALSE	FALSE	TRUE	FALSE	TRUE	FALSE	FALSE	18.143	57.9297	29.6251		FALSE	CNC(=O)c1cc(ccn1)Oc2ccc(cc2)NC(=O)Nc3ccc(c(c3)C(F)(F)F)Cl	FALSE	MT
